# Supplementary material for: Long-Term Transcriptomic Effects of Prebiotics and Synbiotics Delivered In Ovo in Broiler Chickens
Source: PLoS One. 2016 Dec 21;11(12):e0168899. doi: 10.1371/journal.pone.0168899 (PMC5176321; doi:10.1371/journal.pone.0168899)
Supplement: S1 Table — (XLSX) [file pone.0168899.s001.xlsx]

## Sheet: Arkusz1
	List of primers used for microarray validation
	Gene name	RefSeq	Primer forward	Primer rewers
	SLC6A18	XM_003640787.2	GATACATGGAGGCGGGACAT	AGGCACTGTCCTAGAGCAAG
	CD1B	NM_001024582.1	GTGGAGACGCAGGAAACAC	CATCAGTGCAGCTGGCTTAG
	LGALS3	NM_001302800.1	AAAGTCCCCTACGATCTGCC	TCCAGTGAAAACCTGTTGGGA
	PAPOLA	NM_001198601.1	TGCTGATATCGATGCCCTGT	AGCTTCTTCAACAGCCCTCA
	SYK	NM_001031430.1	GTCTAGCTCGGGTACAGCTC	ATGTTTAATGCCGCTGCCG
	TLR7	NM_001011688.2	CACACCGGAAAATGGTACATCA	TTTGGGAAACCAACGTCCTG
	NFATC1	XM_004935095.1	ACAGTCACCTCGGACTTCAG	ATGATTTCGTTTACTGCGGCT
	CD36	NM_001030731.1	GTCACCCTCCATACAGCTTCT	ACAGGGTGCAGACAGGAAAT
	AIF1L	NM_001030731.1	ACAGGGTGCAGACAGGAAAT	AATGGTCTCGCTAACCCCTC
	SFRS7	XR_210389.1	GATCTAAATCTGGCACGCCG	TGATGGCGAACGACTTCTCT
	GP9	XM_414314.3	AGGGGGAAAATAAAGCTAAAGCA	ATCTGCAAGCCCTTCGTTTC
	SERPINB12	XM_418985.3	CCCTTACGCTCAGAAGTTGC	TTTCAGTCTGTTCCAGCCCA
