# Supplementary material for: Long-Term Transcriptomic Effects of Prebiotics and Synbiotics Delivered In Ovo in Broiler Chickens
Source: PLoS One. 2016 Dec 21;11(12):e0168899. doi: 10.1371/journal.pone.0168899 (PMC5176321; doi:10.1371/journal.pone.0168899)
Supplement: S2 Table — (XLSX) [file pone.0168899.s002.xlsx]

## Sheet: cecal tonsils - prebiotic 1
ClusterID	log2(fold change)	Fold change	Average expression	t	P-value	FDR	Symbol
15526440	2.84454	7.18276	4.72059	4.56055	2.60857e-05	0.00368047	MSMB
15523576	1.83395	3.56512	6.06506	7.77785	1.25739e-10	1.16202e-06	PAPOLA
15518458	1.79914	3.48013	6.5341	5.47449	9.32667e-07	0.000287308	LGALS3
15500879	1.76347	3.39513	6.8011	9.30759	3.34505e-13	6.18265e-09	OGT
15553454	1.70302	3.25583	6.34224	3.92928	0.000225047	0.016312	LOC101750354
15434289	1.65253	3.14384	6.52241	7.60446	2.47782e-10	1.52659e-06	UBB
15439434	1.62205	3.07813	7.57557	5.9214	1.71766e-07	8.30642e-05	C9ORF5
15474011	1.59288	3.01652	6.88598	4.74466	1.35687e-05	0.00228051	SNORD99
15555193	1.43205	2.69829	6.96332	6.84934	4.74781e-09	7.31281e-06	MYO5BL
15455550	1.40618	2.65034	6.23027	3.73584	0.000422329	0.02447	RPLP1
15509888	1.40613	2.65024	5.78877	7.03921	2.26214e-09	5.97302e-06	G3BP2
15431425	1.38515	2.61199	5.15915	6.85844	4.58219e-09	7.31281e-06	ANKS4B
15552534	1.37738	2.59796	3.67788	4.30351	6.3815e-05	0.00737183	LOC101752046
15537003	1.37303	2.59014	9.02558	6.53275	1.628e-08	1.77002e-05	TUBA1C
15413364	1.36498	2.57572	6.17906	6.10363	8.54517e-08	4.93563e-05	NR2F2
15439437	1.35203	2.5527	8.59429	5.75849	3.19426e-07	0.000131199	C9ORF58
15481589	1.33448	2.52184	5.98218	5.50191	8.41517e-07	0.000268168	RPL27A
15486483	1.3243	2.50411	5.76836	4.26788	7.21128e-05	0.0077044	RRBP1
15524470	1.30658	2.47355	10.5386	4.40425	4.50603e-05	0.00570445	RPS29
15550929	1.29168	2.44813	4.75128	6.43056	2.41976e-08	1.92211e-05	NA
15486661	1.2854	2.43749	7.02724	6.70249	8.41484e-09	1.11094e-05	LOC100859609
15500675	1.23711	2.35726	6.07652	6.05777	1.01905e-07	5.53973e-05	CLIC2
15487416	1.2356	2.35479	6.56275	3.27148	0.00178534	0.0598883	NA
15550925	1.23533	2.35435	3.60526	5.10917	3.61869e-06	0.000869821	NA
15510285	1.20753	2.30942	7.74682	6.88374	4.15157e-09	7.31281e-06	CCNI
15553649	1.19874	2.29539	6.95674	6.48278	1.97634e-08	1.92211e-05	NA
15391762	1.19752	2.29346	4.91137	6.15409	7.03831e-08	4.3363e-05	NA
15519753	1.16444	2.24146	6.98358	5.73273	3.52218e-07	0.000141523	RPL27A
15400208	1.15645	2.22909	6.15407	5.827	2.46182e-07	0.000105818	TMEM184B
15476064	1.14501	2.21148	5.80127	5.50468	8.32811e-07	0.000268168	LOC100857875
15387316	1.14112	2.20553	7.44401	4.80599	1.08903e-05	0.00193544	HIST1H2B8
15477820	1.1332	2.19345	4.96053	2.99931	0.00395079	0.0938593	S100A9
15526357	1.12913	2.18726	9.75127	4.20095	9.06157e-05	0.008815	NDUFB8
15490922	1.12027	2.17388	6.75512	6.1375	7.50214e-08	4.47297e-05	PNRC1
15425344	1.10532	2.15146	5.86942	7.32686	7.34387e-10	2.71473e-06	CLTB
15545337	1.10508	2.15111	6.54151	5.6182	5.43246e-07	0.000196879	PLEKHB2
15441860	1.09384	2.13441	7.13681	6.40501	2.67151e-08	1.9751e-05	SUMO2
15554747	1.09134	2.13072	6.68579	5.1229	3.44074e-06	0.000847936	NA
15475110	1.07198	2.10232	5.79637	6.45685	2.18544e-08	1.92211e-05	USP28
15491504	1.06633	2.0941	4.72235	5.58873	6.07106e-07	0.000215791	PHF3
15444625	1.06207	2.08792	8.51705	6.8664	4.44221e-09	7.31281e-06	PRPF8
15406407	1.03212	2.04502	5.80812	3.79619	0.000347621	0.0212751	UCHL3
15483323	1.0274	2.03835	4.23581	6.7765	6.30721e-09	8.9674e-06	SH3GL1
15489953	1.01575	2.02195	6.37108	4.67752	1.7241e-05	0.00272363	GJA1
15507331	1.01441	2.02007	5.19408	3.95611	0.000205974	0.0152281	GJB1
15475010	1.00757	2.01052	8.04437	3.78441	0.000361128	0.0217418	C11orf63
15387652	0.993606	1.99116	6.21344	6.60944	1.20855e-08	1.3961e-05	ATF4
15550917	0.983052	1.97664	4.34577	4.92639	7.05098e-06	0.00141656	NA
15473871	0.983046	1.97663	6.04299	7.22766	1.08268e-09	3.3352e-06	WDTC1
15408649	0.981107	1.97398	7.46783	3.75932	0.000391597	0.023273	SNORD35
15454444	0.980556	1.97323	5.78616	3.63738	0.000578209	0.0297689	PAG1
15415953	0.96536	1.95255	6.25842	4.83901	9.67011e-06	0.00178733	SnoMBII-202
15415954	0.96536	1.95255	6.25842	4.83901	9.67011e-06	0.00178733	SnoMBII-202
15546458	0.962442	1.94861	5.5747	4.58256	2.41379e-05	0.00348548	NA
15550927	0.95031	1.93229	7.995	5.33842	1.55047e-06	0.000454878	NA
15451927	0.94952	1.93123	6.28822	5.51855	7.90564e-07	0.000265673	RREB1
15457649	0.947911	1.92908	7.70293	4.09271	0.000130647	0.0115538	AGR2
15457365	0.946672	1.92742	4.45946	3.96775	0.000198194	0.014771	COL1A2
15554314	0.946434	1.9271	5.74409	5.06707	4.22273e-06	0.000975608	CD48
15434890	0.946265	1.92688	4.93562	2.98921	0.00406585	0.0961136	RPL6
15478192	0.928469	1.90325	6.58684	4.33138	5.79787e-05	0.00685603	LAD1
15474815	0.923618	1.89687	5.43923	6.04255	1.08033e-07	5.70507e-05	APLP2
15531271	0.918964	1.89076	5.36571	4.01314	0.000170472	0.0136993	NA
15553075	0.914398	1.88478	7.21003	6.93054	3.45839e-09	7.31281e-06	LOC770211
15549301	0.909465	1.87835	7.16931	4.29339	6.6073e-05	0.00744299	SNORD82
15521367	0.909407	1.87827	5.90424	5.97439	1.40267e-07	7.00692e-05	MGA
15470322	0.906911	1.87503	5.03829	6.27344	4.44307e-08	2.9329e-05	SPEN
15448246	0.902954	1.86989	7.97769	5.01393	5.12791e-06	0.00111505	SNORA5
15433407	0.901621	1.86816	4.54502	4.68652	1.66976e-05	0.00266054	NA
15447146	0.898834	1.86456	6.51533	4.65551	1.86437e-05	0.00284787	UBB
15459995	0.895154	1.85981	6.6362	5.85004	2.25507e-07	9.9239e-05	TUBB2B
15460009	0.895154	1.85981	6.6362	5.85004	2.25507e-07	9.9239e-05	TUBB2B
15540669	0.893314	1.85744	4.98761	5.30047	1.78538e-06	0.000515613	NA
15515763	0.892477	1.85636	8.47405	4.23779	7.99265e-05	0.00826914	SNORD67
15475014	0.888269	1.85095	9.30462	3.70278	0.000469542	0.0261402	SNORD14
15506413	0.885909	1.84793	4.64353	4.21608	8.60669e-05	0.00855256	ST3GAL5
15481590	0.876868	1.83638	3.19167	4.38832	4.76204e-05	0.00594708	RPL27
15468723	0.853099	1.80638	7.24257	3.68525	0.000496577	0.0269948	NA
15541526	0.85031	1.80289	6.89986	4.74413	1.35946e-05	0.00228051	SNORD45
15386070	0.847227	1.79904	5.51387	6.30591	3.91948e-08	2.6831e-05	RPL18A
15551558	0.845679	1.79711	6.13946	5.19235	2.66429e-06	0.000693579	TUSC2
15436474	0.842913	1.79367	6.32836	4.13735	0.000112408	0.0105169	LOC100858620
15384229	0.839555	1.7895	5.7166	5.65283	4.76641e-07	0.000176195	UBE2H
15414624	0.837949	1.78751	8.55241	3.55174	0.000757173	0.0353454	LOC100858361
15542019	0.83346	1.78195	6.89024	5.13924	3.24013e-06	0.000809289	NOTCH2
15552885	0.828611	1.77597	9.2405	4.13589	0.000112964	0.0105169	IDH3B
15484639	0.827406	1.77449	5.69795	4.66653	1.79283e-05	0.00276141	NA
15556048	0.821376	1.76709	3.98845	4.28491	6.80229e-05	0.00757248	NA
15469095	0.820607	1.76615	8.63205	7.46584	4.26262e-10	1.96965e-06	MINOS1
15408885	0.818897	1.76406	4.88367	4.93375	6.86517e-06	0.00139438	NA
15515067	0.814445	1.75862	8.00489	3.7227	0.000440521	0.0250528	CTNND1
15396911	0.813915	1.75798	6.8444	4.1216	0.000118541	0.0108465	KCNE3
15479970	0.8043	1.7463	6.94477	4.29408	6.59165e-05	0.00744299	RAP1A
15408215	0.804084	1.74604	7.62205	4.00111	0.000177433	0.0138962	SnoU2_19
15455545	0.800159	1.74129	9.02366	4.8331	9.878e-06	0.00180767	RPLP1
15452214	0.79676	1.7372	6.91708	4.05117	0.000150162	0.0126329	NA
15448158	0.796401	1.73676	5.14356	5.91611	1.75269e-07	8.30642e-05	GUK1
15554715	0.785007	1.7231	8.48711	3.32267	0.00153087	0.0549419	NA
15519108	0.7821	1.71963	5.80665	3.22664	0.00204046	0.0648003	MRPL21
15385015	0.781713	1.71917	4.89847	3.68687	0.000494014	0.0269347	LOC100857602
15477910	0.778023	1.71478	5.90862	3.1804	0.00233918	0.0705304	PIM1
15513732	0.777979	1.71473	9.03554	3.63645	0.000579913	0.0297737	LOC422993
15554697	0.77697	1.71353	9.45508	3.79813	0.000345449	0.021263	NA
15407488	0.771613	1.70718	5.26545	4.27136	7.12581e-05	0.00765735	LNX2
15551628	0.770293	1.70562	5.83203	3.10719	0.0028975	0.0791055	LOC100857176
15442343	0.767308	1.70209	6.86895	4.8207	1.03289e-05	0.00186134	SEPT9
15416964	0.766369	1.70098	9.17886	6.63942	1.07557e-08	1.32532e-05	ZNRF1
15554727	0.763914	1.69809	8.14684	3.50165	0.000885103	0.0394454	LOC425916
15555201	0.76244	1.69636	7.81965	3.07519	0.00317876	0.0836218	NA
15425664	0.76117	1.69487	8.25541	4.10066	0.000127202	0.0113033	CDX1
15425179	0.757205	1.69021	5.436	4.01814	0.000167661	0.0135916	SFXN1
15538290	0.746358	1.67755	5.24153	3.51652	0.000845125	0.0382854	GPD2
15466825	0.746094	1.67725	7.52457	3.01527	0.00377519	0.0911598	HNF4A
15472725	0.742899	1.67354	5.92253	5.23227	2.29889e-06	0.00062486	LOC419594
15464494	0.735592	1.66508	4.64689	3.30164	0.00163097	0.0567705	CEP250
15490753	0.735171	1.66459	6.88086	4.18606	9.53178e-05	0.00908124	NA
15551888	-0.603038	0.658366	7.98764	-3.15954	0.00248706	0.0722971	LOC425607
15408529	-0.608804	0.65574	4.53092	-3.52867	0.000813723	0.0375063	NA
15439637	-0.617165	0.651951	6.56919	-3.25471	0.00187699	0.0618406	MED22
15500312	-0.619564	0.650868	8.60239	-3.47999	0.000946566	0.0414582	NA
15434632	-0.629028	0.646612	7.23285	-3.33401	0.00147935	0.0540143	MLXIP
15388919	-0.632972	0.644847	8.00162	-2.96471	0.00435789	0.0994405	CACNA1C
15391773	-0.634974	0.643952	8.77386	-4.19183	9.3467e-05	0.00899766	JAM2
15547963	-0.635951	0.643516	7.0839	-3.36102	0.00136313	0.0513256	LOC429143
15553999	-0.657007	0.634193	7.45686	-3.48506	0.000931809	0.0409786	LMO2
15431840	-0.666177	0.630174	5.07144	-3.01088	0.00382276	0.091665	MIR1636
15450814	-0.679223	0.624501	8.93465	-3.60266	0.000645264	0.0319185	CRTAP
15450041	-0.685909	0.621614	3.74227	-3.45963	0.00100803	0.0424406	GPNMB
15554591	-0.689151	0.620219	5.70946	-3.00901	0.00384311	0.0920105	NA
15556062	-0.698133	0.616369	3.68394	-3.08116	0.00312441	0.0828528	NA
15411639	-0.706876	0.612645	4.7351	-4.27958	6.92792e-05	0.00757248	MIR1670
15417286	-0.70859	0.611918	8.34252	-3.56644	0.000723087	0.0344699	NKD1
15557359	-0.719434	0.607336	8.7073	-3.35168	0.00140229	0.0523607	DNAJB5
15558038	-0.722811	0.605916	5.40669	-3.06799	0.00324538	0.0844095	MIR1631
15448072	-0.724367	0.605263	8.91522	-3.79739	0.000346274	0.021263	AQP1
15554037	-0.724482	0.605214	4.84954	-3.38733	0.00125825	0.0484029	NA
15410890	-0.737223	0.599893	9.01521	-3.49677	0.0008986	0.0398293	SYNM
15389569	-0.753766	0.593053	8.89967	-3.92147	0.000230906	0.016579	NA
15553001	-0.755351	0.592402	6.51194	-3.29413	0.00166818	0.0576319	LOC425224
15395894	-0.766151	0.587984	8.34692	-3.70119	0.000471929	0.0261942	KDELC2
15437111	-0.767606	0.587391	4.24916	-4.03651	0.000157697	0.0130121	NA
15392480	-0.767846	0.587294	6.39818	-3.60814	0.000634202	0.0315956	MAOB
15410508	-0.771539	0.585792	8.05067	-3.64789	0.000559251	0.0291173	TM6SF1
15454927	-0.780054	0.582345	5.65821	-3.04176	0.00349962	0.0879486	KCNS2
15486870	-0.802415	0.573388	9.17795	-6.501	1.84149e-08	1.89091e-05	NA
15529778	-0.83505	0.560564	7.30416	-3.22369	0.00205839	0.0650845	GDF10
15462944	-0.84736	0.555801	9.01141	-3.65445	0.000547722	0.0287601	GEM
15520687	-0.878811	0.543816	7.33052	-4.10989	0.000123311	0.0112274	SERPING1
15490732	-0.896095	0.537339	7.93822	-3.00668	0.00386871	0.0923843	EPHA7
15401066	-0.929612	0.525	7.3812	-3.39405	0.00123271	0.0480679	CHRM2
15441886	-0.963881	0.512676	5.01088	-3.0257	0.00366433	0.0904242	MRPS7
15513607	-0.991288	0.503029	9.21864	-3.30069	0.00163563	0.0568258	CHST14
15500854	-1.03347	0.488533	6.24128	-4.10494	0.00012538	0.0112386	SNORD17
15496197	-1.04724	0.483893	6.66454	-3.24455	0.00193468	0.0628864	RYR2
15559233	-1.0912	0.469372	7.69216	-3.45718	0.00101566	0.0426645	MAMDC2
15505662	-1.31486	0.401965	6.05582	-3.06233	0.00329878	0.0850471	CCKAR
15555585	-1.5082	0.351549	10.6167	-3.97201	0.000195419	0.0147191	NA
15466617	-1.69035	0.309852	7.03905	-6.25576	4.75686e-08	3.03176e-05	LOC101748086

## Sheet: cecal tonsils - prebiotic 2
ClusterID	log2(fold change)	Fold change	Average expression	t	P-value	FDR	Symbol
15526440	1.72681	3.30994	4.72059	3.19682	0.00222871	0.0308564	MSMB
15449449	1.61209	3.05694	6.27183	3.70041	0.000473113	0.0115988	STEAP1
15518458	1.58032	2.99037	6.5341	5.55258	6.95634e-07	0.000191902	LGALS3
15385158	1.55059	2.92937	7.12698	2.54719	0.0134717	0.0912811	SLC26A4
15444748	1.52636	2.88058	6.85869	2.79182	0.00704173	0.0621846	SLC13A2
15388429	1.47365	2.77723	6.70462	2.98223	0.00414711	0.0454094	ATP6V0A4
15449454	1.21136	2.31556	6.91818	2.80544	0.00678483	0.0609094	STEAP1
15413509	1.19773	2.29379	5.83717	3.6111	0.000628311	0.0136464	OSTBETA
15554430	1.15934	2.23356	8.41421	3.33809	0.00146121	0.0237951	NA
15390067	1.15639	2.22898	6.76803	3.40439	0.00119441	0.0209651	SCNN1A
15497899	1.14003	2.20386	9.06544	4.54526	2.75278e-05	0.00195167	DSE
15538502	1.11064	2.15942	6.35955	2.86259	0.00579809	0.0550718	ATP6V1G3
15392188	1.10716	2.15421	7.72868	3.818	0.000323881	0.00922389	B3GALT5
15501602	1.10711	2.15413	7.24248	2.90326	0.00517857	0.0514876	NA
15523576	1.09174	2.13131	6.06506	5.3464	1.50508e-06	0.000347729	PAPOLA
15505907	1.0899	2.1286	7.27063	3.64036	0.000572776	0.0129105	FGFBP1
15448324	1.07526	2.1071	6.0203	3.28298	0.00172489	0.0263916	VILL
15491729	1.061	2.08638	6.94978	3.61328	0.000624008	0.0135966	GSTA3
15527975	1.0526	2.07426	7.62491	3.54353	0.000776852	0.0157211	CUZD1
15553649	1.04139	2.05821	6.95674	6.50308	1.82668e-08	3.02298e-05	NA
15548803	1.04123	2.05799	6.22483	4.76888	1.24419e-05	0.00114981	SLC16A14
15500879	1.04015	2.05644	6.8011	6.33918	3.4465e-08	3.88537e-05	OGT
15543622	1.03935	2.0553	7.15339	3.04174	0.00349987	0.040916	BEST4
15447166	1.03913	2.05499	6.29757	3.08484	0.00309137	0.0382027	ASPA
15443918	1.02334	2.03262	8.81204	4.05497	0.000148264	0.0056854	LOC100857882
15431425	1.02327	2.03252	5.15915	5.85044	2.25167e-07	0.000101506	ANKS4B
15550656	1.02094	2.02924	8.75567	6.65142	1.02651e-08	2.37162e-05	KRT7
15457649	1.00867	2.01206	7.70293	5.02878	4.85748e-06	0.000650585	AGR2
15462917	1.00013	2.00018	7.61981	4.94056	6.69745e-06	0.00081386	C2H8ORF83
15394203	0.997524	1.99657	7.19797	3.50881	0.000865618	0.0169483	SLC10A2
15549098	0.986866	1.98187	8.50549	3.46772	0.000983152	0.0185047	NA
15547404	0.985317	1.97975	5.28662	3.13692	0.00265718	0.0346825	ARL14
15546655	0.976395	1.96754	6.82721	4.16375	0.000102807	0.00455677	B3GNT7
15509888	0.9751	1.96578	5.78877	5.63661	5.06757e-07	0.000160966	G3BP2
15452520	0.934302	1.91097	6.74831	4.10707	0.000124489	0.00510182	UPP1
15468723	0.924995	1.89868	7.24257	4.61399	2.16006e-05	0.00173584	NA
15429935	0.917935	1.88941	7.71301	2.8169	0.00657542	0.0598357	NOXO1
15539870	0.905576	1.87329	4.44084	3.18531	0.00230563	0.0316369	ODF2L
15529893	0.892682	1.85662	8.08217	4.93585	6.8131e-06	0.00081386	ANKRD22
15461723	0.892478	1.85636	5.07337	2.72452	0.00844812	0.0693369	ABHD3
15524470	0.892355	1.8562	10.5386	3.47329	0.000966378	0.0182634	RPS29
15400208	0.891233	1.85476	6.15407	5.18534	2.73404e-06	0.000468137	TMEM184B
15457365	0.886972	1.84929	4.45946	4.29264	6.62431e-05	0.00345868	COL1A2
15392000	0.874141	1.83292	6.58094	3.05731	0.0033468	0.0400122	KCNE2
15440742	0.872848	1.83127	4.90363	3.30238	0.00162733	0.0254251	MRPL38
15545337	0.868162	1.82534	6.54151	5.09651	3.79086e-06	0.000559498	PLEKHB2
15560249	0.867792	1.82487	8.18226	3.53953	0.000786626	0.0158379	PCSK1
15474011	0.863202	1.81907	6.88598	2.96895	0.00430599	0.0463467	Small nucleolar RNA SNORD99
15491504	0.86153	1.81696	4.72235	5.21387	2.46071e-06	0.000445759	PHF3
15478192	0.85699	1.81126	6.58684	4.61641	2.14164e-05	0.00173584	LAD1
15537003	0.855708	1.80965	9.02558	4.70122	1.58457e-05	0.00139465	TUBA1C
15547381	0.853956	1.80745	7.38031	3.3033	0.00162286	0.0253982	SPTSSB
15460172	0.841308	1.79167	5.70436	3.68842	0.000491577	0.0118459	SERPINB5
15414624	0.839875	1.7899	8.55241	4.11062	0.000123008	0.00506361	LOC100858361
15558042	0.839656	1.78962	7.79177	3.36366	0.00135224	0.0225981	GZMA
15434289	0.837937	1.78749	6.52241	4.45246	3.81006e-05	0.00238717	UBB
15483676	0.8359	1.78497	7.09058	2.69612	0.00911533	0.0720378	COMP
15455550	0.834074	1.78271	6.23027	2.55872	0.0130769	0.0895177	RPLP1
15469095	0.830743	1.7786	8.63205	8.7273	3.11932e-12	5.76544e-08	MINOS1
15546458	0.828186	1.77545	5.5747	4.55335	2.67555e-05	0.001924	NA
15481288	0.826127	1.77292	4.15414	3.84241	0.000299157	0.00874893	MIR196A1
15527968	0.825518	1.77217	7.88409	2.80314	0.00682771	0.061053	CUZD1
15470582	0.821985	1.76784	9.12255	3.32518	0.00151932	0.02444	PLA2G2E
15424175	0.814735	1.75897	6.82202	3.64555	0.000563426	0.0127934	FSTL4
15510099	0.81229	1.756	8.912	4.85865	9.00891e-06	0.000951496	PLAC8
15449964	0.811733	1.75532	6.6611	2.98509	0.00411363	0.0451498	LOC420606
15523770	0.808142	1.75096	4.81267	4.50071	3.21872e-05	0.00218719	NA
15485335	0.801373	1.74276	7.04069	3.51826	0.000840562	0.0166337	LOC421195
15478598	0.800585	1.74181	5.07208	4.34893	5.45729e-05	0.003002	NA
15497665	0.795517	1.7357	4.93868	2.65435	0.0101847	0.0770695	TBC1D32
15416263	0.79174	1.73116	6.48089	4.02611	0.000163266	0.00602326	CHST4
15421996	0.790834	1.73007	6.97096	4.83177	9.92549e-06	0.000981031	FAM3D
15438831	0.789323	1.72826	6.45629	4.42893	4.13563e-05	0.0025395	LOC427778
15519753	0.78927	1.7282	6.98358	4.48684	3.3789e-05	0.00224648	RPL27A
15403123	0.788644	1.72745	8.08839	4.96027	6.23466e-06	0.00077339	TMEM30C
15421976	0.78221	1.71976	6.72327	4.05509	0.000148206	0.0056854	ACOX2
15452065	0.780976	1.71829	6.77942	4.48917	3.35154e-05	0.00224648	MARVELD3
15514758	0.777414	1.71406	7.46387	3.78267	0.000363163	0.00974216	TRPM5
15427260	0.776632	1.71313	6.84746	6.07222	9.64097e-08	6.85362e-05	FAHD1
15408649	0.776202	1.71262	7.46783	3.43429	0.00108981	0.0198062	SNORD35
15417567	0.770031	1.70531	6.16267	5.28982	1.85741e-06	0.000381451	RHPN2
15538290	0.763328	1.6974	5.24153	4.15285	0.000106672	0.0046282	GPD2
15544031	0.760581	1.69417	6.67231	4.54899	2.71689e-05	0.00193885	TTC39A
15481589	0.759159	1.6925	5.98218	3.61414	0.000622317	0.0135807	RPL27
15455604	0.747542	1.67893	7.13868	3.03417	0.00357663	0.0413944	RHPN1
15540721	0.744697	1.67562	6.9844	2.84955	0.00601074	0.0563201	SLC5A9
15488589	0.743156	1.67383	6.43945	2.9599	0.00441753	0.0469713	CAPN9
15565297	0.741358	1.67175	8.6028	4.55337	2.67532e-05	0.001924	CORO2A
15498887	0.734628	1.66397	7.10215	2.55224	0.0132976	0.090493	FAM83B
15524724	0.733907	1.66314	8.81517	3.54315	0.000777777	0.0157211	GNPNAT1
15548570	0.733217	1.66234	7.18475	4.06681	0.000142502	0.00553332	AP1S3
15523287	0.731774	1.66068	6.64441	3.0445	0.00347221	0.0407991	TC2N
15552256	-0.599729	0.659878	7.38145	-2.77742	0.00732314	0.0635499	IKZF3
15553797	-0.600121	0.659699	5.69416	-3.22132	0.00207292	0.0295859	HOXB4
15480682	-0.600774	0.6594	6.76843	-4.47208	3.55788e-05	0.00228483	LOC428291
15553999	-0.601624	0.659012	7.45686	-3.68499	0.000496996	0.0119298	LMO2
15430413	-0.603574	0.658122	7.50276	-3.00636	0.00387231	0.0435587	IGSF6
15416312	-0.60482	0.657553	8.58672	-2.69784	0.00907366	0.0720088	LTB4R
15421226	-0.607047	0.656539	8.88566	-2.56349	0.0129165	0.0887955	NUP210
15431702	-0.607236	0.656453	6.55448	-3.10268	0.00293568	0.0370125	GALNT9
15553681	-0.608482	0.655886	6.68102	-4.39401	4.66902e-05	0.0027396	TRIM28
15500119	-0.609804	0.655286	6.51623	-5.60272	5.75905e-07	0.000171659	SOX7
15524433	-0.611547	0.654495	5.68847	-3.69582	0.000480101	0.0116759	MIR1676
15402391	-0.61316	0.653763	7.35419	-2.63001	0.0108596	0.0799993	SCARNA11
15565130	-0.614401	0.653201	9.83865	-3.97586	0.000192943	0.00665329	GNG10
15542219	-0.614995	0.652932	6.82796	-6.01734	1.18995e-07	7.60107e-05	MIR1721
15552380	-0.615356	0.652769	5.82246	-4.49706	3.26019e-05	0.00220726	BAHCC1
15432076	-0.616261	0.652359	6.44993	-4.36241	5.2088e-05	0.00294417	ORAI1
15446382	-0.61686	0.652088	8.97066	-3.60388	0.000642797	0.0138795	HSPB1
15393158	-0.617677	0.651719	6.16014	-2.64969	0.010311	0.0774943	NA
15497132	-0.618126	0.651517	8.63241	-3.46263	0.000998741	0.018665	FBXO5
15554942	-0.61877	0.651226	9.7743	-5.40917	1.19093e-06	0.000293493	LOC100859056
15400315	-0.618807	0.651209	7.79324	-3.07164	0.00321148	0.03895	SH3BP1
15387488	-0.619551	0.650874	7.79415	-3.64176	0.000570243	0.0128983	NFAM1
15486870	-0.620763	0.650327	9.17795	-5.80732	2.65326e-07	0.000109756	NA
15436350	-0.620818	0.650302	8.36037	-5.67197	4.43359e-07	0.000154615	TRIM41
15479605	-0.621146	0.650154	7.28251	-3.36848	0.00133256	0.0224724	PIK3C2B
15481499	-0.621733	0.64989	6.39351	-3.01482	0.00377998	0.0430206	CNTNAP1
15546348	-0.62538	0.648249	6.27743	-4.89728	7.83502e-06	0.000883016	LRRC15
15436917	-0.625531	0.648181	9.0367	-5.39387	1.26094e-06	0.000306657	STXBP1
15536131	-0.629276	0.646501	8.19291	-2.54717	0.0134726	0.0912811	ICOS
15477021	-0.629278	0.6465	7.68223	-2.64698	0.0103849	0.0777984	SNORA58
15500620	-0.629424	0.646434	7.36849	-3.08383	0.00310036	0.0382027	GPR174
15556718	-0.62977	0.646279	4.81749	-3.81007	0.000332328	0.00939208	LOC101749977
15518909	-0.631122	0.645674	8.02924	-4.64172	1.9579e-05	0.00163009	MS4A15
15551759	-0.63121	0.645635	6.41159	-3.51071	0.000860536	0.0168976	LOC425449
15436094	-0.631625	0.645449	7.24342	-3.31784	0.00155332	0.0247151	CD1C
15502177	-0.632728	0.644956	9.86983	-3.35375	0.00139353	0.0230795	NRK
15431697	-0.632913	0.644873	4.80889	-2.82807	0.00637694	0.0585212	MIR1769
15477390	-0.633088	0.644795	8.8037	-4.44028	3.97532e-05	0.00246915	MEF2D
15517402	-0.63324	0.644727	7.55192	-2.76863	0.00750014	0.0645668	SLC24A4
15479139	-0.634365	0.644225	8.79529	-3.70982	0.000459076	0.0113653	PRELP
15484232	-0.634778	0.64404	8.30778	-3.53271	0.000803549	0.0160736	MYO1F
15480680	-0.63523	0.643838	6.64655	-4.36432	5.17463e-05	0.00293383	LOC100859466
15530070	-0.635695	0.643631	8.04797	-4.06984	0.000141067	0.00550071	HHEX
15515057	-0.636374	0.643328	7.38126	-2.96703	0.00432941	0.0464954	LPXN
15500789	-0.637853	0.642669	8.71236	-3.01355	0.00379374	0.0430734	BTK
15510066	-0.638117	0.642551	7.806	-3.04642	0.00345318	0.0406789	ARHGAP24
15556203	-0.638497	0.642382	6.64974	-5.1116	3.58657e-06	0.000538947	SP2
15432571	-0.639124	0.642103	7.40136	-5.80376	2.68949e-07	0.000109756	C12ORF34
15471754	-0.639339	0.642007	8.05675	-3.79075	0.000353794	0.00966457	ARHGAP25
15535808	-0.639839	0.641784	7.1582	-3.32119	0.00153774	0.0246505	RFTN2
15551907	-0.640058	0.641687	6.90367	-3.80646	0.000336246	0.00942684	LOC425238
15536270	-0.641307	0.641132	9.50738	-2.82475	0.00643523	0.0588532	ITGA4
15472572	-0.642068	0.640794	8.26151	-3.77147	0.000376553	0.00999975	ZDHHC18
15387486	-0.645571	0.63924	5.49903	-3.90694	0.000242214	0.00763966	SOCS1B
15397331	-0.647511	0.638381	8.77424	-3.01907	0.00373439	0.0426593	PRKCQ
15513152	-0.64814	0.638102	8.61362	-4.17884	9.76802e-05	0.00438554	ADAM33
15551130	-0.648837	0.637794	5.84504	-5.36537	1.4024e-06	0.000331818	NA
15465576	-0.64886	0.637784	6.04736	-3.13592	0.00266499	0.0346825	HCK
15547924	-0.649025	0.637711	6.31566	-2.78667	0.00714138	0.0627552	KLHL6
15444352	-0.64969	0.637417	6.50278	-5.42229	1.13396e-06	0.000291098	SH2B2
15505613	-0.651738	0.636513	7.14059	-2.60944	0.0114612	0.0823704	TLR1LB
15436103	-0.653209	0.635864	8.37515	-3.58972	0.00067211	0.0143118	CD1B
15483583	-0.653425	0.635769	6.94655	-3.88979	0.000256235	0.00794513	MEF2B
15436296	-0.653593	0.635695	9.20438	-3.78608	0.000359181	0.00966457	BMA2
15542548	-0.654025	0.635505	10.2023	-3.99385	0.000181762	0.0064482	RnaseP_nuc
15427008	-0.655309	0.634939	8.66991	-3.96032	0.00020313	0.0069159	NT5M
15552866	-0.658869	0.633375	6.45056	-2.66433	0.00991949	0.075918	DAPP1
15476905	-0.658962	0.633334	6.19069	-3.33639	0.00146872	0.0238755	LOC431321
15555425	-0.659706	0.633007	6.57451	-3.25721	0.00186305	0.0276141	LOC776020
15488926	-0.659908	0.632919	5.20705	-2.57956	0.0123894	0.0864801	STX11
15494976	-0.659958	0.632897	8.13264	-2.71725	0.00861443	0.0701378	TRAF5
15556479	-0.660126	0.632823	7.64292	-3.26338	0.00182907	0.0273297	NA
15412132	-0.660351	0.632724	8.56482	-3.08762	0.00306656	0.0380701	PSTPIP1
15444014	-0.660542	0.632641	6.88017	-4.56707	2.54935e-05	0.00191543	LIMK1
15390253	-0.662185	0.63192	6.83925	-6.01288	1.21046e-07	7.60107e-05	ATN1
15445774	-0.664378	0.630961	4.16172	-5.91104	1.787e-07	9.80428e-05	SLC13A5
15384509	-0.665824	0.630328	7.83609	-3.89306	0.000253501	0.00788797	GATA3
15515609	-0.67055	0.628267	9.46113	-3.10054	0.00295394	0.0371534	SPI1
15469051	-0.671133	0.628013	9.35432	-4.97073	6.00207e-06	0.00074957	NECAP2
15451266	-0.671914	0.627673	6.7463	-3.77269	0.000375062	0.0099745	LOC100857809
15556115	-0.672694	0.627334	7.46227	-5.68164	4.27437e-07	0.000151929	NA
15509817	-0.673351	0.627049	4.28655	-3.20748	0.00215963	0.0304097	GLRA3
15559697	-0.674165	0.626695	7.4114	-2.4921	0.0155119	0.0994816	SYK
15462454	-0.674417	0.626585	7.06593	-2.50572	0.0149832	0.0974692	MYBL1
15554628	-0.674967	0.626347	5.79704	-3.09759	0.00297931	0.0373236	LOC100858082
15556119	-0.675366	0.626173	8.28861	-6.31502	3.78383e-08	3.88537e-05	ZNF638
15452592	-0.675603	0.62607	9.59915	-2.91284	0.00504185	0.0507287	IKZF1
15543563	-0.677694	0.625164	7.37882	-3.23837	0.00197058	0.0287242	SLC6A9
15453925	-0.678046	0.625011	8.46483	-5.14692	3.14985e-06	0.000497297	MRPL15
15427315	-0.683422	0.622687	9.46907	-2.73454	0.00822368	0.0680996	SYNGR3
15544693	-0.68778	0.620808	6.46917	-2.94263	0.00463771	0.048466	NA
15438843	-0.688573	0.620467	7.65388	-2.64801	0.0103568	0.077717	RNF208
15511827	-0.688656	0.620432	9.05917	-2.9121	0.00505222	0.0507925	RHOH
15477949	-0.689738	0.619967	6.88838	-3.82201	0.000319686	0.00914668	KIF21B
15482941	-0.690072	0.619823	9.78475	-5.18896	2.69781e-06	0.000468137	NA
15553714	-0.69103	0.619411	7.52147	-5.00926	5.21614e-06	0.000670659	LOC100858884
15562048	-0.691036	0.619409	8.93478	-3.3988	0.00121499	0.0211286	FYB
15459570	-0.693683	0.618273	8.63301	-3.62067	0.000609597	0.0134133	NFATC1
15427499	-0.696013	0.617276	9.10418	-3.52642	0.000819448	0.0162684	PRKCB
15513370	-0.696386	0.617116	7.65639	-6.13923	7.4523e-08	5.7392e-05	TCIRG1
15555201	-0.697625	0.616586	7.81965	-3.24906	0.0019089	0.0280189	NA
15556002	-0.698086	0.616389	9.24334	-6.41212	2.59899e-08	3.43122e-05	USF1
15475296	-0.699573	0.615755	7.02634	-2.61552	0.0112804	0.0815712	MIR34C
15550125	-0.699908	0.615612	6.09318	-3.66314	0.000532812	0.0123254	SUCNR1
15446520	-0.70238	0.614558	5.59509	-3.56334	0.000730163	0.0151127	CCLI10
15418008	-0.703341	0.614148	8.96453	-5.80471	2.67972e-07	0.000109756	RNF166
15483464	-0.704922	0.613476	7.49744	-3.65119	0.000553433	0.0126129	MBD3
15554349	-0.705608	0.613184	8.50194	-5.59235	5.98867e-07	0.000172951	GATAD2B
15462208	-0.707155	0.612527	4.71063	-2.89404	0.00531332	0.0523194	LOC421125
15479500	-0.707343	0.612447	6.9253	-2.91828	0.00496562	0.0503354	KCNA3
15515086	-0.708976	0.611754	6.91591	-4.42172	4.24061e-05	0.00257826	SLC43A3
15441207	-0.711156	0.610831	7.08111	-3.97186	0.000195514	0.00671798	MILR1
15520211	-0.711911	0.610511	7.23639	-3.1509	0.00255077	0.0337089	BRSK2
15562238	-0.713904	0.609668	7.64574	-2.95385	0.00449351	0.0474259	EMB
15466021	-0.715517	0.608987	5.64013	-4.08476	0.00013418	0.00530504	CYP24A1
15439058	-0.715973	0.608794	7.47369	-2.61402	0.0113246	0.0816226	TNFSF8
15385688	-0.71638	0.608622	7.15348	-3.2877	0.00170067	0.0261076	TFEC
15479070	-0.716818	0.608438	5.18597	-2.69414	0.0091636	0.0723189	TSPO2
15494036	-0.716822	0.608436	8.40004	-3.87638	0.000267738	0.00815254	CNRIP1
15467982	-0.718525	0.607718	6.85881	-3.67093	0.000519763	0.0122273	CASS4
15459872	-0.719965	0.607112	5.38301	-3.46844	0.000980967	0.0184824	GCNT2
15551495	-0.720867	0.606733	7.27697	-3.7856	0.000359748	0.00966457	DOK3
15440035	-0.727638	0.603892	8.09436	-5.76938	3.06488e-07	0.000120528	PBX3
15446871	-0.728207	0.603654	5.94031	-5.15107	3.1021e-06	0.000497297	NA
15508535	-0.730914	0.602522	7.44545	-3.85904	0.000283357	0.00850208	NA
15509452	-0.732113	0.602021	7.83633	-2.51926	0.0144735	0.0955278	LOC422509
15505343	-0.73242	0.601893	7.36739	-3.12332	0.00276471	0.0355109	TXK
15538646	-0.73367	0.601372	8.08154	-3.56446	0.000727592	0.0150763	SELP
15442378	-0.734606	0.600982	6.5684	-2.73644	0.00818167	0.0678083	MGAT5B
15458629	-0.738657	0.599297	6.00173	-2.69724	0.0090882	0.0720293	CCR8L
15456773	-0.739986	0.598745	8.57561	-3.33729	0.00146473	0.0238315	APBB1IP
15468714	-0.740478	0.598541	8.14577	-3.15056	0.00255329	0.0337089	TNFRSF18
15408353	-0.740642	0.598473	9.10286	-3.49183	0.000912469	0.017519	PRCP
15402601	-0.741359	0.598176	4.47359	-3.93662	0.000219669	0.00721161	NA
15394908	-0.742481	0.597711	6.68548	-2.96092	0.00440482	0.0469531	TNFSF11
15540997	-0.748101	0.595387	4.38034	-4.27263	7.09492e-05	0.00358916	C8A
15482120	-0.748351	0.595284	6.5609	-4.11987	0.000119235	0.00500866	ABI3
15483657	-0.748789	0.595103	8.66888	-3.84327	0.000298313	0.00874893	CERS1
15475235	-0.749058	0.594992	7.42416	-4.11749	0.000120194	0.00501289	IL10RA
15412890	-0.750522	0.594388	6.54422	-2.94503	0.00460655	0.0482943	NA
15486212	-0.750942	0.594215	8.07005	-2.59951	0.0117626	0.0835864	PLEK
15556187	-0.75133	0.594056	6.09061	-4.23948	7.9467e-05	0.00383635	NA
15503475	-0.752121	0.59373	7.53077	-3.01803	0.00374548	0.0427332	LEF1
15556044	-0.753217	0.593279	8.62209	-5.59852	5.85105e-07	0.000171659	CHIR-A2
15550954	-0.754811	0.592624	8.82988	-5.68608	4.20309e-07	0.000151929	TCIRG1
15448267	-0.756006	0.592133	6.90435	-4.09796	0.00012836	0.00520424	MYO1G
15392281	-0.756147	0.592076	8.34274	-2.78383	0.00719666	0.0629512	UBASH3A
15416669	-0.759046	0.590887	6.24943	-4.16766	0.000101455	0.00451777	SLC9A5
15520450	-0.759891	0.590541	5.74915	-2.92451	0.00487981	0.0497636	LOC425462
15495693	-0.760129	0.590444	8.72465	-3.62494	0.000601426	0.0133026	RASGRP3
15520689	-0.760384	0.590339	6.82414	-4.27296	7.08691e-05	0.00358916	RTN4RL2
15556281	-0.764983	0.58846	5.2465	-3.33159	0.00149018	0.024076	LOC100857539
15472454	-0.765461	0.588265	7.52347	-3.39783	0.00121858	0.0211286	HIVEP3
15484853	-0.766208	0.587961	7.22095	-4.7926	1.14269e-05	0.00108236	MAST3
15467823	-0.766711	0.587756	7.66259	-3.3796	0.00128825	0.0219251	ZNF831
15469993	-0.780422	0.582196	8.17199	-3.36122	0.00136229	0.0227044	LOC419429
15556161	-0.780912	0.581999	5.37476	-3.28833	0.00169744	0.0260796	NA
15556689	-0.781422	0.581793	7.15348	-3.94536	0.000213419	0.00712025	JAK3
15450970	-0.781467	0.581775	6.72793	-3.61651	0.000617661	0.0135107	AOAH
15548718	-0.781677	0.58169	5.07443	-3.20204	0.0021946	0.0306067	LOC100858713
15551008	-0.782308	0.581436	5.79365	-2.75935	0.00769101	0.065428	NA
15400405	-0.7843	0.580634	7.08793	-2.76269	0.00762179	0.065269	NCF4
15531762	-0.784552	0.580532	3.9909	-4.01002	0.000172254	0.00624269	TRPM8
15555444	-0.785579	0.580119	7.03833	-4.6583	1.84601e-05	0.00157962	LOC100859055
15455112	-0.786732	0.579656	5.80686	-2.49883	0.0152484	0.0984937	DCSTAMP
15446517	-0.787244	0.57945	7.84343	-3.82762	0.000313912	0.00900939	LOC417536
15517221	-0.788955	0.578763	6.05375	-3.38556	0.00126506	0.0215901	MIR1739
15485097	-0.789317	0.578618	6.36256	-3.79087	0.000353664	0.00966457	NA
15422742	-0.789516	0.578538	6.50694	-4.08583	0.000133699	0.00530504	LOC416197
15546723	-0.790767	0.578037	5.70268	-5.24746	2.17321e-06	0.000414097	PRSS56
15450041	-0.795811	0.576019	3.74227	-4.63491	2.00575e-05	0.00165501	GPNMB
15552712	-0.801522	0.573743	7.60389	-8.22812	2.16749e-11	2.00309e-07	ATF7
15536139	-0.803427	0.572986	6.11372	-2.59424	0.0119254	0.0845479	CTLA4
15553919	-0.804974	0.572372	7.76521	-5.36235	1.41826e-06	0.000331818	NFIC
15451231	-0.80537	0.572215	6.40948	-3.61904	0.000612756	0.0134668	STK17A
15429769	-0.810182	0.57031	8.01828	-3.22779	0.00203353	0.0292268	GRAP
15404078	-0.811498	0.56979	7.79749	-3.97783	0.000191685	0.00662226	RUNX1
15553173	-0.815524	0.568202	6.39193	-5.26044	2.0712e-06	0.000403252	EVI5L
15485191	-0.816519	0.56781	7.25191	-3.13567	0.0026669	0.0346825	S1PR4
15512309	-0.816662	0.567754	5.79648	-3.77354	0.000374046	0.0099618	DRD5
15552908	-0.817543	0.567408	5.34477	-4.07569	0.000138326	0.00541669	NA
15508666	-0.819219	0.566749	7.72256	-5.76125	3.16093e-07	0.000121715	SFRP2
15391258	-0.831804	0.561826	8.70809	-3.3491	0.00141332	0.0232198	TRAT1
15409324	-0.835985	0.5602	6.10512	-4.10938	0.000123521	0.00507342	ZP3
15520447	-0.83703	0.559795	6.2944	-4.07175	0.000140165	0.00547712	LOC425462
15445022	-0.837387	0.559656	8.13121	-2.53359	0.0139517	0.0934983	P2RX5
15404597	-0.837805	0.559494	9.45205	-3.2638	0.00182675	0.0273297	CYBB
15392265	-0.843732	0.5572	7.5454	-3.41564	0.00115397	0.020548	ABCG1
15428341	-0.848259	0.555455	7.59622	-4.332	5.78545e-05	0.00314507	NLRC3
15537890	-0.848855	0.555225	6.87563	-3.06939	0.00323233	0.0390478	CXCR4
15408915	-0.850135	0.554733	6.55958	-2.86116	0.00582101	0.0551925	NA
15444505	-0.850444	0.554614	9.0755	-3.72349	0.000439406	0.0110497	CCLI10
15551792	-0.851263	0.554299	5.81997	-3.20186	0.00219578	0.0306067	LOC100859180
15467479	-0.855347	0.552732	7.70061	-4.58544	2.38939e-05	0.00182492	LOC771734
15536146	-0.858741	0.551434	8.33193	-2.98979	0.0040591	0.0447106	CD28
15552520	-0.85949	0.551147	4.81807	-4.12724	0.00011631	0.00491934	LOC100859588
15476141	-0.860313	0.550833	7.14413	-2.83081	0.00632908	0.0582862	POU2AF1
15553471	-0.862401	0.550036	6.89992	-3.50446	0.000877399	0.0170885	NA
15416585	-0.863862	0.54948	7.1811	-3.66322	0.000532676	0.0123254	RLTPR
15434721	-0.864647	0.549181	8.94041	-2.96916	0.00430346	0.0463467	HVCN1
15390145	-0.871954	0.546406	5.48173	-2.95754	0.00444702	0.0471298	LAG3
15554609	-0.873141	0.545957	7.74789	-5.52073	7.84122e-07	0.000210042	MLL2
15392750	-0.880757	0.543082	8.2409	-5.29347	1.83239e-06	0.000381451	NA
15393711	-0.883133	0.542189	5.30591	-2.70404	0.00892452	0.0714077	GM2A
15555764	-0.888227	0.540278	9.62494	-5.22545	2.35763e-06	0.000440163	TUBB
15460414	-0.894098	0.538083	5.39906	-3.99508	0.000181025	0.00643441	ANKRD33B
15392752	-0.899774	0.535971	5.97602	-3.03053	0.00361407	0.0416972	C1HXorf21
15561602	-0.899968	0.535899	5.57681	-3.52897	0.000812958	0.0162092	CD72
15518175	-0.90264	0.534907	8.14565	-2.77015	0.00746924	0.064451	PLD4
15552934	-0.907519	0.533101	7.2901	-4.02125	0.000165933	0.00610943	TLR1LB
15405110	-0.90815	0.532868	8.82998	-3.94969	0.000210389	0.00704079	TLR7
15508383	-0.912868	0.531128	8.05248	-3.05569	0.00336237	0.0400947	LOC100857869
15394835	-0.914928	0.53037	5.122	-2.77109	0.00745009	0.0643458	NA
15475344	-0.919464	0.528705	8.40794	-2.91674	0.00498714	0.0504331	IL18
15446139	-0.922956	0.527427	8.4974	-3.56869	0.000718011	0.0149617	NCF1
15390136	-0.926368	0.526182	5.97898	-2.52276	0.0143446	0.095128	LAG3
15546988	-0.929276	0.525122	8.68025	-2.70507	0.00890013	0.0713087	LAMP3
15478667	-0.943934	0.519814	7.19307	-2.72151	0.00851677	0.0697454	MAPKAPK2
15535300	-0.945099	0.519394	8.89131	-3.74124	0.00041506	0.0106928	MIR1694
15448219	-0.948552	0.518152	7.14441	-4.36504	5.16169e-05	0.00293383	TNFRSF14
15467930	-0.952004	0.516914	8.79821	-6.22252	5.40743e-08	4.88756e-05	RBM38
15488407	-0.958761	0.514499	8.44595	-2.60941	0.0114622	0.0823704	SNORA14
15390140	-0.969511	0.510679	7.15682	-2.68665	0.00934846	0.0732151	LAG3
15396727	-0.976985	0.50804	7.24082	-3.10719	0.00289745	0.0367056	HBG2
15493490	-0.977751	0.507771	6.13028	-3.62412	0.000602991	0.0133155	GPR75 TLR15
15478769	-0.977827	0.507744	8.12403	-3.71204	0.000455831	0.0113393	NA
15527180	-0.978354	0.507559	6.726	-2.69102	0.0092403	0.0727379	MIR1674
15549179	-0.983514	0.505746	6.16398	-5.63295	5.13824e-07	0.000160966	TP63
15508787	-0.985726	0.504972	5.43975	-3.59112	0.000669152	0.0142817	FSTL5
15551136	-0.990577	0.503276	6.94981	-6.17753	6.43086e-08	5.22285e-05	TNFRSF25
15390149	-0.992478	0.502614	8.30008	-2.9244	0.00488131	0.0497636	CD4
15546984	-0.994883	0.501777	10.1478	-3.99577	0.000180607	0.0064319	LAMP3
15555759	-0.994927	0.501761	5.73899	-5.86986	2.091e-07	9.96197e-05	NA
15411953	-0.997175	0.50098	7.4861	-4.19081	9.37925e-05	0.00425938	LOC100857364
15476108	-0.9977	0.500798	6.61526	-5.01948	5.02508e-06	0.000658713	chOBF-1
15526470	-1.00487	0.498315	9.13398	-3.32774	0.00150763	0.0242942	WDFY4
15506326	-1.00554	0.498083	6.88293	-3.83265	0.000308814	0.00889146	MUC13
15394305	-1.00695	0.497596	7.14565	-3.3403	0.00145147	0.023659	LOC431250
15500615	-1.01749	0.493974	8.33995	-3.32882	0.0015027	0.024236	NA
15436105	-1.02001	0.493112	8.54379	-5.21617	2.43989e-06	0.000445759	CD1B
15435231	-1.02887	0.490093	6.72787	-3.4588	0.00101061	0.0188021	VPREB3
15482351	-1.0405	0.48616	8.08113	-2.9607	0.00440749	0.0469531	CCR7
15546993	-1.04099	0.485993	9.32721	-3.59648	0.00065795	0.0141078	LAMP3
15551327	-1.04261	0.485449	8.04435	-4.18441	9.58511e-05	0.00433158	NA
15551820	-1.04949	0.483139	7.69813	-7.20133	1.20014e-09	4.42375e-06	LOC100857876
15488018	-1.05709	0.4806	5.65831	-2.76223	0.00763117	0.065269	SRD5A2
15464820	-1.05994	0.479651	8.96852	-2.69785	0.0090735	0.0720088	LOC101752219
15523818	-1.06257	0.478778	7.77563	-3.60435	0.000641829	0.0138748	GPR132
15500854	-1.06514	0.477925	6.24128	-4.88524	8.18378e-06	0.00088977	SNORD17
15551869	-1.07406	0.474981	7.39353	-2.66641	0.00986479	0.075656	MMP9
15562555	-1.08318	0.471986	6.3174	-5.04691	4.54606e-06	0.000624962	CD180
15491245	-1.08506	0.471372	5.0656	-3.7893	0.000355458	0.00966457	LOC421856
15436538	-1.0927	0.468883	6.35636	-4.49336	3.30271e-05	0.00222788	FUT7
15477483	-1.09448	0.468306	8.0721	-4.29469	6.57796e-05	0.00345399	SLAMF1
15465856	-1.0966	0.467617	7.54501	-3.07773	0.0031555	0.0385225	MMP9
15508898	-1.09848	0.467009	5.13304	-3.35732	0.00137851	0.0229129	SLC7A11
15497896	-1.09903	0.46683	7.09464	-3.89143	0.000254861	0.00791697	FAM26F
15425986	-1.10311	0.465512	8.15022	-3.32433	0.00152321	0.0244813	NA
15519743	-1.1492	0.450875	8.77383	-3.33417	0.00147864	0.0239734	NA
15482259	-1.15807	0.448111	9.92127	-3.18677	0.00229572	0.0315244	RPL23
15394859	-1.16211	0.446858	7.6583	-4.50645	3.15464e-05	0.00215156	RGCC
15465993	-1.17027	0.444339	7.76683	-2.9033	0.00517793	0.0514876	LOC419333
15552143	-1.17271	0.443586	8.4595	-3.17978	0.00234349	0.0320376	LOC426106
15466003	-1.17772	0.442049	7.34294	-3.1569	0.00250636	0.0333034	LOC419333
15546981	-1.22761	0.427024	8.8844	-3.64196	0.000569867	0.0128983	LAMP3
15455551	-1.2331	0.425402	6.53118	-2.96254	0.00438464	0.0468532	ZC3H3
15554591	-1.23935	0.423563	5.70946	-6.24846	4.89263e-08	4.7595e-05	NA
15553394	-1.23991	0.423399	6.2518	-3.56479	0.000726848	0.0150763	NA
15561612	-1.24398	0.422206	6.37011	-5.26562	2.03184e-06	0.000403252	FANCG
15536402	-1.25415	0.419242	8.74973	-2.78473	0.0071791	0.0628571	METAP1D
15552633	-1.25846	0.417991	5.40196	-3.44642	0.0010499	0.0192703	LOC100859542
15436107	-1.2996	0.40624	8.24018	-5.69324	4.09074e-07	0.000151218	CD1B
15478672	-1.3066	0.404272	8.51624	-3.10507	0.00291531	0.0368562	CR2
15551773	-1.31746	0.401239	8.09961	-3.47333	0.000966255	0.0182634	LOC100858031
15391339	-1.32982	0.397817	6.4067	-3.45797	0.00101319	0.0188021	LOC770026
15438700	-1.34628	0.393305	9.30588	-3.67799	0.00050821	0.0120426	LCN8
15480592	-1.34952	0.392422	6.9914	-5.5685	6.55157e-07	0.000186296	LOC769926
15470795	-1.38817	0.382049	6.48159	-3.06015	0.00331955	0.0397637	DRAXIN
15554101	-1.40486	0.377654	7.87849	-3.74989	0.000403671	0.0104497	NA
15494398	-1.41473	0.37508	8.69624	-4.35892	5.2721e-05	0.00296183	MRPS5
15452687	-1.43709	0.369312	4.4003	-5.97938	1.37612e-07	7.94839e-05	SLC6A18
15561186	-1.46249	0.362867	7.71111	-3.29784	0.00164969	0.0256229	PAX5
15520687	-1.48728	0.356685	7.33052	-8.03149	4.66672e-11	2.87517e-07	SERPING1
15475303	-1.52513	0.347449	8.82165	-3.43575	0.00108493	0.019737	CXCR5
15466617	-1.82484	0.282273	7.03905	-7.79824	1.16099e-10	5.36464e-07	NA
15556036	-2.06571	0.238868	7.44002	-3.78596	0.000359327	0.00966457	LOC425534

## Sheet: cecal tonsils - synbiotic 1
ClusterID	log2(fold change)	Fold change	Average expression	t	P-value	FDR	Symbol
15527975	1.40737	2.65254	7.62491	4.73787	1.39024e-05	0.00321485	CUZD1
15527968	1.15886	2.23281	7.88409	3.93504	0.000220813	0.0175162	CUZD1
15524470	1.0805	2.11476	10.5386	4.20559	8.91974e-05	0.0101143	RPS29
15460172	1.03819	2.05365	5.70436	4.55157	2.69232e-05	0.00497622	SERPINB5
15457649	0.987055	1.98213	7.70293	4.92101	7.18985e-06	0.00250736	AGR2
15500879	0.985265	1.97968	6.8011	6.00471	1.24894e-07	0.000209855	OGT
15553649	0.974766	1.96532	6.95674	6.08704	9.10741e-08	0.000187036	NA
15526357	0.935284	1.91227	9.75127	4.01807	0.000167697	0.0151197	NDUFB8
15518458	0.898901	1.86465	6.5341	3.15835	0.00249571	0.0696891	LGALS3
15431425	0.894598	1.85909	5.15915	5.11477	3.545e-06	0.00168006	ANKS4B
15490753	0.855447	1.80932	6.88086	5.62444	5.30592e-07	0.000450627	NA
15546655	0.849469	1.80184	6.82721	3.62249	0.000606107	0.0303596	B3GNT7
15481203	0.831065	1.779	8.3877	3.88386	0.000261261	0.019499	DUSP3
15537003	0.81407	1.75816	9.02558	4.47246	3.55315e-05	0.00597025	TUBA1C
15509888	0.795038	1.73512	5.78877	4.59576	2.30389e-05	0.00467943	G3BP2
15523576	0.788042	1.72673	6.06506	3.85914	0.000283266	0.020372	PAPOLA
15469095	0.772748	1.70852	8.63205	8.11804	3.32914e-11	6.15326e-07	MINOS1
15558042	0.746778	1.67804	7.79177	2.99159	0.00403843	0.0879179	GZMA
15476064	0.743036	1.67369	5.80127	4.12478	0.000117279	0.0124578	LOC100857875
15519753	0.740773	1.67107	6.98358	4.21115	8.7526e-05	0.0100481	RPL27A
15439437	0.740569	1.67083	8.59429	3.64215	0.000569524	0.0291593	AK8
15513732	0.7375	1.66728	9.03554	3.98053	0.000189977	0.0161071	LOC422993
15497132	-0.600916	0.659335	8.63241	-3.36622	0.00134176	0.0491084	FBXO5
15551006	-0.60128	0.659169	4.67254	-3.66121	0.000536093	0.0281455	NA
15556062	-0.603529	0.658142	3.68394	-3.07569	0.0031741	0.0780219	NA
15555444	-0.60357	0.658123	7.03833	-3.57903	0.000695067	0.0333686	LOC100859055
15555425	-0.604761	0.65758	6.57451	-2.98593	0.00410387	0.0886654	LOC776020
15422734	-0.608548	0.655856	7.70012	-3.42891	0.00110794	0.0434778	NA
15556203	-0.610645	0.654904	6.64974	-4.88863	8.08423e-06	0.00253256	SP2
15552712	-0.611125	0.654686	7.60389	-6.27357	4.44083e-08	0.000117257	ATF7
15427008	-0.612062	0.654261	8.66991	-3.69895	0.000475322	0.0264051	NT5M
15510066	-0.617681	0.651717	7.806	-2.94886	0.00455717	0.0931749	ARHGAP24
15476108	-0.619057	0.651096	6.61526	-3.11451	0.0028365	0.0745761	chOBF-1
15508535	-0.632674	0.64498	7.44545	-3.34036	0.00145122	0.0516818	NA
15405992	-0.639449	0.641958	6.29872	-3.19911	0.00221367	0.0652556	IRS2
15451266	-0.646366	0.638888	6.7463	-3.62924	0.000593296	0.0299615	LOC100857809
15494036	-0.648361	0.638005	8.40004	-3.50616	0.000872777	0.0382264	CNRIP1
15543563	-0.65191	0.636437	7.37882	-3.11516	0.00283113	0.074541	SLC6A9
15475022	-0.654229	0.635415	5.42143	-3.18449	0.0023112	0.0669561	MIR1807
15556187	-0.665564	0.630442	6.09061	-3.75554	0.000396402	0.0238653	LOC100857809
15465333	-0.667477	0.629607	8.55846	-5.00791	5.24185e-06	0.002153	SOX18
15472454	-0.678141	0.62497	7.52347	-3.01022	0.00382992	0.0857296	HIVEP3
15416755	-0.681904	0.623342	7.87658	-5.76518	3.11412e-07	0.000346166	LOC100857809
15427284	-0.687123	0.621091	6.48656	-3.43226	0.00109663	0.0433099	SYNGR3
15432843	-0.698054	0.616403	6.85049	-4.2559	7.51309e-05	0.00931976	MMP11
15544693	-0.70765	0.612317	6.46917	-3.02765	0.00364399	0.0835862	NPR3
15549179	-0.717696	0.608068	6.16398	-4.11051	0.000123054	0.0126659	TP63
15553471	-0.74544	0.596486	6.89992	-3.02918	0.00362807	0.0835546	NA
15441207	-0.754476	0.592762	7.08111	-4.21381	8.67358e-05	0.0100215	MILR1
15462208	-0.755872	0.592189	4.71063	-3.09342	0.00301555	0.076456	LOC421125
15392750	-0.75767	0.591451	8.2409	-4.5537	2.6722e-05	0.00497622	NA
15554037	-0.759393	0.590745	4.84954	-4.09983	0.000127555	0.0127438	NA
15467823	-0.764308	0.588736	7.66259	-3.36901	0.00133045	0.0490878	CTNNBL1
15552520	-0.767069	0.58761	4.81807	-3.68344	0.000499458	0.0270912	LOC100859588
15506326	-0.768077	0.5872	6.88293	-2.92754	0.00483846	0.0959704	MUC13
15550905	-0.778451	0.582993	5.48508	-5.63531	5.09249e-07	0.000450627	NA
15442376	-0.787549	0.579327	10.025	-4.06038	0.000145607	0.0138013	NA
15479721	-0.788747	0.578847	4.32209	-4.18772	9.47827e-05	0.0106174	SLC41A1
15394859	-0.795651	0.576083	7.6583	-3.08538	0.00308648	0.0769871	RGCC
15436105	-0.803933	0.572786	8.54379	-4.11118	0.000122776	0.0126659	CD1B
15486870	-0.810105	0.57034	9.17795	-7.57865	2.74113e-10	2.53321e-06	NA
15564453	-0.83848	0.559232	4.50126	-3.33283	0.00148462	0.0525676	LOC427292
15480592	-0.852784	0.553715	6.9914	-3.51883	0.000839073	0.0372802	NA
15500854	-0.86802	0.547898	6.24128	-3.98114	0.000189595	0.0161071	NA
15467930	-0.884158	0.541803	8.79821	-5.77907	2.95409e-07	0.000346166	RBM38
15513607	-0.895544	0.537544	9.21864	-3.44319	0.00106037	0.0423301	CHST14
15435231	-0.918793	0.528952	6.72787	-3.08873	0.0030567	0.0769653	VPREB3
15497896	-0.930917	0.524525	7.09464	-3.29618	0.00165794	0.0544294	FAM26F
15553797	-0.93553	0.52285	5.69416	-5.02172	4.98423e-06	0.00215201	HOXB4
15452687	-0.962858	0.513039	4.4003	-4.00623	0.00017444	0.0152804	SLC6A18
15551327	-0.986467	0.504712	8.04435	-3.9591	0.000203952	0.0169804	LOC100858178
15535718	-1.0061	0.497891	8.30716	-3.34619	0.0014258	0.0512707	C7H2ORF66
15436107	-1.02349	0.491926	8.24018	-4.48367	3.41661e-05	0.00592288	CD1B
15555585	-1.12691	0.457894	10.6167	-3.42698	0.00111454	0.0435521	NA
15550909	-1.14806	0.451231	6.92017	-3.63768	0.000577657	0.029494	NA
15482259	-1.15869	0.447918	9.92127	-3.18849	0.00228415	0.0665899	RPL23
15519743	-1.18141	0.440921	8.77383	-3.42761	0.00111237	0.0435521	NA
15552633	-1.20986	0.432311	5.40196	-3.31333	0.0015746	0.0534005	LOC100859542
15520687	-1.25326	0.419498	7.33052	-6.76779	6.525e-09	2.41203e-05	SERPING1
15527180	-1.67257	0.313694	6.726	-4.6005	2.26555e-05	0.00467943	MIR1674
15466617	-1.74341	0.298663	7.03905	-7.45027	4.5306e-10	2.7913e-06	NA
15497182	-2.7927	0.144316	5.0705	-3.03052	0.00361422	0.083502	NA

## Sheet: cecal tonsils - synbiotic 2
ClusterID	log2(fold change)	Fold change	Average expression	t	P-value	FDR	Symbol
15390848	1.26497	2.40322	5.06037	4.46298	3.67276e-05	0.0260061	NA
15524470	1.1452	2.21176	10.5386	4.45742	3.74469e-05	0.0260061	RPS29
15523576	1.09348	2.13389	6.06506	5.35492	1.45804e-06	0.00336862	PAPOLA
15506413	0.918278	1.88986	4.64353	5.04618	4.55807e-06	0.0076588	ST3GAL5
15500879	0.862042	1.81761	6.8011	5.25372	2.12338e-06	0.00436072	OGT
15397556	0.816038	1.76056	7.87899	3.62092	0.00060913	0.0869859	CD36
15395113	0.803637	1.7455	6.19028	3.9435	0.000214739	0.0591532	NA
15443854	0.792508	1.73208	6.01812	5.58845	6.07739e-07	0.00187214	ICT1
15553649	0.78456	1.72257	6.95674	4.89928	7.77858e-06	0.00958476	NA
15555193	0.774934	1.71111	6.96332	4.27982	6.92213e-05	0.0365548	MYO5BL
15431425	0.768184	1.70313	5.15915	4.39202	4.70134e-05	0.0280306	ANKS4B
15546458	0.74716	1.67849	5.5747	4.10787	0.000124151	0.0441286	NA
15441860	0.735528	1.66501	7.13681	4.97321	5.94823e-06	0.00794483	SUMO2
15497132	-0.617114	0.651974	8.63241	-3.45696	0.00101635	0.098769	FBXO5
15451266	-0.640371	0.641548	6.7463	-3.59559	0.000659807	0.0869859	LOC100857809
15560407	-0.655752	0.634744	9.43985	-3.83999	0.000301527	0.0694339	MEF2C
15508535	-0.676498	0.625682	7.44545	-3.57174	0.000711168	0.0882358	NA
15467930	-0.681597	0.623475	8.79821	-4.45508	3.77539e-05	0.0260061	RBM38
15459570	-0.689103	0.620239	8.63301	-3.59677	0.000657355	0.0869859	NFATC1
15421541	-0.702794	0.614381	5.08587	-3.53429	0.000799588	0.0929483	ASB14
15543563	-0.717149	0.608298	7.37882	-3.4269	0.0011148	0.098802	SLC6A9
15443302	-0.7196	0.607266	8.40175	-3.41123	0.00116965	0.098802	RNF213
15552520	-0.721695	0.606385	4.81807	-3.46555	0.00098977	0.098769	NA
15490056	-0.743601	0.597247	5.63127	-3.41258	0.00116484	0.098802	MIR199B
15421552	-0.75892	0.590938	4.88876	-4.01667	0.000168483	0.0546329	NA
15385141	-0.76685	0.587699	6.7417	-5.59825	5.8569e-07	0.00187214	GRAMD4
15443349	-0.788808	0.578822	9.53264	-3.85352	0.000288507	0.0674997	RNF213
15561612	-0.80821	0.57109	6.37011	-3.42105	0.00113499	0.098802	FANCG
15472454	-0.810431	0.570212	7.52347	-3.59744	0.000655956	0.0869859	HIVEP3
15554042	-0.834874	0.560632	5.94438	-3.58875	0.000674166	0.0869859	LOC100858168
15452687	-0.835498	0.56039	4.4003	-3.47631	0.0009574	0.098769	SLC6A18
15469051	-0.838068	0.559392	9.35432	-6.20712	5.73808e-08	0.000353523	NECAP2
15405110	-0.843522	0.557281	8.82998	-3.66862	0.000523603	0.0834927	TLR7
15392265	-0.847522	0.555738	7.5454	-3.43098	0.00110093	0.098802	ABCG1
15480592	-0.870844	0.546827	6.9914	-3.59335	0.000664476	0.0869859	LOC769926
15436107	-0.906679	0.533411	8.24018	-3.97196	0.000195454	0.0577366	CD1B
15559697	-0.967025	0.51156	7.4114	-3.57468	0.000704639	0.0882358	SYK
15500854	-0.970966	0.510164	6.24128	-4.4533	3.79898e-05	0.0260061	SNORD17
15562515	-0.990101	0.503443	7.46606	-3.91061	0.000239309	0.0631878	RNF180
15491245	-1.02478	0.491486	5.0656	-3.57878	0.000695625	0.0880633	LOC421856
15434721	-1.03912	0.486623	8.94041	-3.5683	0.000718875	0.0885798	HVCN1
15469955	-1.11666	0.46116	7.85114	-3.86112	0.000281435	0.0671251	LOC419425
15520687	-1.20112	0.434937	7.33052	-6.48621	1.95022e-08	0.000353523	SERPING1
15466617	-1.34934	0.392471	7.03905	-5.76626	3.10135e-07	0.00143305	NA
15435221	-1.5564	0.339998	9.11352	-3.45334	0.00102777	0.098769	CABIN1
15555585	-1.60503	0.328728	10.6167	-4.88095	8.31172e-06	0.00960159	NA
15455551	-1.7072	0.306254	6.53118	-4.10157	0.00012681	0.0442232	NA
15436457	-4.27634	0.051605	4.99117	-4.21368	8.6773e-05	0.0390949	LOC100858813

## Sheet: spleen - prebiotic 1
ClusterID	log2(fold change)	Fold change	Average expression	t	P-value	FDR	Symbol
15439434	1.24266	2.36634	7.57557	4.93859	6.74561e-06	0.00519496	C9ORF58
15554430	1.2222	2.33302	8.41421	3.31781	0.00155348	0.0842022	NA
15485846	1.20256	2.30148	8.40285	3.81088	0.000331449	0.0362496	NRXN1
15450069	1.17357	2.2557	3.67643	4.99097	5.57573e-06	0.00468437	STK31
15537003	1.16012	2.23476	9.02558	6.00912	1.22803e-07	0.000567441	TUBA1C
15486661	1.14276	2.20803	7.02724	6.48706	1.94381e-08	0.000179637	LOC100859609
15526357	1.13597	2.19766	9.75127	4.60113	2.26054e-05	0.0101358	NDUFB8
15489953	1.06923	2.09832	6.37108	5.36037	1.42877e-06	0.00228567	GJA1
15500879	1.06358	2.09011	6.8011	6.11126	8.29826e-08	0.000511256	OGT
15439437	1.05095	2.07189	8.59429	4.873	8.55388e-06	0.00608082	C9ORF58
15512776	1.03223	2.04518	8.24449	4.14926	0.000107972	0.0199565	FGFR3
15434289	1.03192	2.04475	6.52241	5.16964	2.89698e-06	0.0031497	UBB
15474778	1.02289	2.03199	5.9255	5.00126	5.37043e-06	0.00468437	NA
15434890	0.984763	1.97899	4.93562	3.38663	0.00126094	0.0746987	RPL6
15457365	0.97315	1.96312	4.45946	4.44036	3.97427e-05	0.0114413	COL1A2
15441237	0.972711	1.96252	5.69568	3.19142	0.00226451	0.0988056	C17ORF58
15421170	0.963246	1.94969	5.01774	4.37304	5.02076e-05	0.0123732	GP9
15509888	0.934166	1.91079	5.78877	5.09117	3.86585e-06	0.00376066	G3BP2
15523576	0.927009	1.90133	6.06506	4.28005	6.91684e-05	0.0146834	PAPOLA
15413364	0.903901	1.87112	6.17906	4.40025	4.56904e-05	0.011876	NR2F2
15533409	0.899319	1.86519	9.75412	3.62891	0.000593928	0.0492267	DPP4
15526608	0.883374	1.84468	6.67492	3.99898	0.000178693	0.025603	PPP1R3C
15515471	0.868579	1.82586	8.7074	3.92254	0.000230096	0.0301621	C5H11ORF96
15492283	0.833081	1.78149	5.33936	4.10752	0.000124298	0.0200038	MFSD2B
15460163	0.831776	1.77988	4.69463	4.28803	6.72992e-05	0.014634	SERPINB12
15387873	0.827151	1.77418	9.84035	3.51951	0.000837291	0.0590673	LGALS2
15390391	0.822464	1.76842	3.84437	5.75494	3.23758e-07	0.0011968	KEL
15455422	0.808297	1.75114	6.23774	4.97687	5.86943e-06	0.00471672	5S_rRNA
15500675	0.806095	1.74847	6.07652	4.29719	6.52165e-05	0.014452	CLIC2
15391796	0.801633	1.74307	4.96699	4.44485	3.91251e-05	0.0114413	ADAMTS1
15519753	0.787973	1.72665	6.98358	4.22328	8.39817e-05	0.017247	RPL27A
15516312	0.775285	1.71153	5.42378	4.78733	1.1645e-05	0.00682435	SLC8A3
15546458	0.773688	1.70963	5.5747	4.01044	0.00017201	0.0251181	NA
15402628	0.769591	1.70479	4.56788	3.76809	0.000380683	0.0387538	LOC769174
15477910	0.761811	1.69562	5.90862	3.39024	0.00124715	0.074119	PIM1
15490922	0.761245	1.69495	6.75512	4.54032	2.80104e-05	0.0105657	PNRC1
15481590	0.757592	1.69067	3.19167	4.12755	0.000116188	0.0200038	RPL27
15469095	0.754631	1.6872	8.63205	7.47431	4.1236e-10	7.62165e-06	MINOS1
15523770	0.739399	1.66948	4.81267	3.88236	0.000262547	0.0325014	NA
15410886	0.739384	1.66946	6.36918	3.65057	0.00055452	0.0472313	IGF1R
15480636	-0.601979	0.65885	5.54836	-4.42811	4.14743e-05	0.0114413	NA
15554364	-0.614602	0.65311	7.8122	-5.31421	1.69656e-06	0.00241212	LOC100859197
15520936	-0.632908	0.644875	7.20086	-3.2568	0.00186535	0.091447	LRRC4C
15482941	-0.654661	0.635225	9.78475	-4.64115	1.96187e-05	0.00929777	NA
15436683	-0.68123	0.623634	6.77058	-3.83397	0.000307489	0.0348233	SNORA65
15476905	-0.712594	0.610222	6.19069	-3.4016	0.00120464	0.0730011	LOC431321
15451117	-0.714552	0.609394	5.05164	-3.81175	0.000330523	0.0362496	NA
15553773	-0.757935	0.591342	7.33404	-3.48019	0.000945988	0.0640465	SCRN3
15483237	-0.761546	0.589864	5.31922	-4.03173	0.000160231	0.0240777	MIR211
15389569	-0.775657	0.584123	8.89967	-4.39315	4.68297e-05	0.011876	NA
15478023	-0.785909	0.579986	5.20743	-4.14177	0.000110742	0.0200038	LGR6
15551232	-0.789193	0.578668	3.77025	-3.67374	0.000515132	0.0455559	LOC100858294
15553911	-0.79704	0.575529	4.37928	-3.21474	0.00211373	0.0952879	LOC100857325
15451322	-0.804792	0.572445	11.0152	-5.11469	3.54603e-06	0.00364119	Y_RNA
15556281	-0.830217	0.562445	5.2465	-3.40891	0.00117799	0.0718572	LOC100857539
15402391	-0.878396	0.543972	7.35419	-3.5522	0.000756068	0.0566185	SCARNA11
15520687	-0.893327	0.538371	7.33052	-4.54819	2.7246e-05	0.0104914	SERPING1
15442376	-0.924057	0.527025	10.025	-4.4917	3.32192e-05	0.0108168	SCARNA16
15485781	-0.947201	0.518638	7.66406	-3.25657	0.0018666	0.091447	XDH
15554789	-0.982536	0.506089	3.91234	-3.30688	0.00160547	0.0851521	LOC100858025
15422371	-1.03346	0.488536	4.32302	-4.62841	2.05252e-05	0.00948417	CNTN3
15500854	-1.04154	0.485808	6.24128	-4.50379	3.18427e-05	0.0108168	SNORD17
15406066	-1.05153	0.482458	4.44018	-3.29552	0.00166121	0.0864903	LOC101751287
15551792	-1.13422	0.455583	5.81997	-4.02215	0.000165434	0.024659	LOC100859180
15555407	-1.31483	0.401974	5.484	-3.42854	0.00110923	0.0701323	NA
15519743	-1.37844	0.384635	8.77383	-3.77053	0.000377691	0.0387538	SNORA23
15466617	-1.41437	0.375174	7.03905	-5.69847	4.01052e-07	0.00123544	LOC101748086
15552633	-1.49795	0.354055	5.40196	-3.86769	0.000275457	0.0334952	LOC100859542
15436447	-2.3057	0.202262	4.07204	-3.89328	0.000253321	0.0320413	LOC425214

## Sheet: spleen - prebiotic 2
ClusterID	log2(fold change)	Fold change	Average expression	t	P-value	FDR	Symbol
15475336	1.85654	3.62138	9.5652	6.86288	4.5035e-09	1.29231e-05	C11ORF34
15418611	1.2664	2.40561	6.56287	3.62135	0.000608301	0.0188962	MAPKAPK3
15458850	1.2428	2.36658	9.61803	5.12707	3.38844e-06	0.000813359	NA
15485846	1.23261	2.34991	8.40285	4.14303	0.00011027	0.00683935	NRXN1
15554430	1.22818	2.34271	8.41421	3.53628	0.000794628	0.0224574	NA
15411801	1.21369	2.3193	6.43458	2.95341	0.00449915	0.0628079	LOC415325
15523576	1.19546	2.29018	6.06506	5.85433	2.21851e-07	0.000124257	PAPOLA
15474011	1.18093	2.26723	6.88598	4.06176	0.000144935	0.00821726	SNORD99
15387873	1.13189	2.19145	9.84035	5.10831	3.63018e-06	0.000860213	LGALS2
15524470	1.08125	2.11587	10.5386	4.20852	8.83121e-05	0.00602314	RPS29
15439434	1.07852	2.11187	7.57557	4.54628	2.74288e-05	0.00305401	C9ORF58
15508950	1.05258	2.07423	7.30415	3.48113	0.000943221	0.0245066	CLGN
15500858	1.05028	2.07094	6.95806	5.3968	1.24724e-06	0.000427914	NA
15421170	1.02161	2.03018	5.01774	4.91933	7.23364e-06	0.00131495	GP9
15560845	0.9893	1.98522	8.53199	6.23036	5.24647e-08	5.41205e-05	SNORA66
15408649	0.96436	1.9512	7.46783	4.26679	7.23825e-05	0.00524645	SNORD35
15455550	0.964195	1.95097	6.23027	2.9579	0.00444254	0.0624133	RPLP1
15550909	0.927482	1.90195	6.92017	2.93876	0.00468844	0.0640887	NA
15537003	0.920688	1.89302	9.02558	5.05822	4.3618e-06	0.000926658	TUBA1C
15490313	0.916237	1.88719	4.04562	3.21395	0.00211865	0.0399778	SLC22A16
15434890	0.911618	1.88115	4.93562	3.32526	0.00151897	0.0331075	RPL6
15500879	0.890366	1.85365	6.8011	5.42634	1.1169e-06	0.000412873	OGT
15469095	0.877201	1.83681	8.63205	9.21535	4.76169e-13	8.80104e-09	MINOS1
15407518	0.876367	1.83575	6.05326	4.00006	0.000178051	0.00927021	NA
15474778	0.87563	1.83481	5.9255	4.54095	2.79485e-05	0.00308244	NA
15426546	0.8596	1.81454	5.3759	3.78743	0.000357625	0.0137137	NA
15523237	0.852114	1.80514	6.75325	3.37053	0.00132429	0.0302184	GPR68
15416819	0.840306	1.79043	5.21196	4.96023	6.23564e-06	0.00121319	SNORD111
15456493	0.838723	1.78847	7.09256	2.9445	0.00461342	0.0634921	VIPR2
15523770	0.834854	1.78368	4.81267	4.64948	1.90477e-05	0.0023301	NA
15515471	0.834199	1.78287	8.7074	3.9958	0.000180589	0.00931317	C5H11ORF96
15519753	0.828964	1.77641	6.98358	4.71249	1.52213e-05	0.00202399	RPL27A
15396254	0.826769	1.77371	6.47862	6.14688	7.23626e-08	5.81512e-05	TAF1D
15551938	0.824734	1.77121	3.71761	3.19815	0.00221994	0.0407641	LOC100859574
15541526	0.806815	1.74935	6.89986	5.19784	2.61079e-06	0.000699351	NA
15462479	0.800697	1.74194	6.06044	4.32018	6.02596e-05	0.00469949	NA
15396260	0.799817	1.74088	7.93403	5.94573	1.56517e-07	9.64301e-05	TAF1D
15559475	0.789733	1.72875	5.44634	3.84272	0.000298851	0.0123136	PSAT1
15553392	0.777367	1.714	7.54765	5.61985	5.39859e-07	0.000221738	PPFIA1
15475146	0.76349	1.69759	6.64397	3.12073	0.00278565	0.046764	APOA1
15526357	0.760125	1.69364	9.75127	3.26557	0.00181712	0.0360352	NDUFB8
15454611	0.758749	1.69202	7.87381	2.93995	0.00467281	0.0639286	SLC7A7
15489953	0.751749	1.68383	6.37108	3.99735	0.000179666	0.00930184	GJA1
15422849	0.74863	1.6802	8.91508	4.05275	0.00014937	0.00826588	KCNMB1
15539166	0.745585	1.67665	5.07991	3.02376	0.00368471	0.0552796	NA
15465013	0.73444	1.66375	7.51044	3.19943	0.00221157	0.0407136	SNORD12
15465015	0.73444	1.66375	7.51044	3.19943	0.00221157	0.0407136	NA
15460163	0.734176	1.66345	4.69463	4.01447	0.000169721	0.0089884	SERPINB12
15402628	0.733546	1.66272	4.56788	3.80947	0.000332979	0.0130115	LOC769174
15550899	0.73205	1.661	7.90643	3.38909	0.00125152	0.028951	NA
15515503	-0.604171	0.657849	4.4532	-4.65066	1.8968e-05	0.0023301	DLL4
15550954	-0.607246	0.656449	8.82988	-4.57446	2.48375e-05	0.00279922	TCIRG1
15391997	-0.608234	0.655999	8.84589	-2.91471	0.00501555	0.0666395	MRPS6
15537199	-0.608541	0.65586	6.67289	-3.6908	0.000487867	0.016637	RPL37A
15553681	-0.608849	0.65572	6.68102	-4.39665	4.62634e-05	0.0041916	TRIM28
15534251	-0.610096	0.655153	7.02087	-4.34006	5.62684e-05	0.00456144	ZRANB3
15425595	-0.611964	0.654305	5.98676	-5.65046	4.80924e-07	0.000206719	MYOZ3
15553773	-0.612232	0.654184	7.33404	-2.98169	0.00415342	0.0598345	SCRN3
15410749	-0.612946	0.65386	5.82753	-3.94293	0.00021514	0.0100925	NTRK3
15437075	-0.619348	0.650965	8.6683	-5.36415	1.40879e-06	0.000473431	PPP2R4
15554349	-0.624004	0.648867	8.50194	-4.9456	6.57618e-06	0.00126612	GATAD2B
15554796	-0.626157	0.6479	5.04749	-4.79906	1.11646e-05	0.00170938	LOC425690
15552380	-0.63103	0.645715	5.82246	-4.61161	2.17834e-05	0.00254825	BAHCC1
15553510	-0.631806	0.645368	4.75085	-2.86736	0.00572203	0.0717505	LOC100859502
15443175	-0.635757	0.643603	5.75181	-6.18917	6.14906e-08	5.41205e-05	SDK2
15556002	-0.636471	0.643284	9.24334	-5.84617	2.28857e-07	0.000124411	USF1
15495052	-0.641557	0.641021	5.23206	-3.92423	0.000228824	0.0104687	MIR1598
15554095	-0.643206	0.640288	5.44676	-4.14554	0.000109339	0.00683935	LOC776048
15551567	-0.647632	0.638327	6.59603	-3.28592	0.00170978	0.0349193	NA
15442687	-0.651414	0.636656	6.73285	-4.12678	0.000116491	0.00708256	TMEM100
15451117	-0.652961	0.635974	5.05164	-3.69448	0.000482158	0.0165032	NA
15417930	-0.653453	0.635757	6.56549	-5.28538	1.88826e-06	0.000562913	NA
15526342	-0.660875	0.632494	4.55084	-4.87675	8.43883e-06	0.00143096	NA
15542548	-0.664161	0.631055	10.2023	-4.05575	0.000147878	0.00826588	RFWD2
15469742	-0.664525	0.630896	5.07654	-4.42769	4.15344e-05	0.00393872	LOC419390
15551907	-0.665289	0.630563	6.90367	-3.9565	0.00020571	0.00992476	LOC425238
15426187	-0.667937	0.629406	6.95728	-3.67156	0.000518726	0.0173689	LOC100858637
15554042	-0.675793	0.625988	5.94438	-2.90493	0.00515447	0.0675195	LOC100858168
15552915	-0.679271	0.624481	8.018	-3.70989	0.000458976	0.0158862	LOC431045
15390789	-0.685382	0.621841	4.35405	-3.76529	0.000384138	0.0142544	IGSF11
15520687	-0.685426	0.621822	7.33052	-3.70139	0.000471632	0.0162029	SERPING1
15554628	-0.690526	0.619628	5.79704	-3.169	0.00241897	0.042949	LOC100858082
15552712	-0.698467	0.616227	7.60389	-7.17019	1.3556e-09	6.26388e-06	ATF7
15553911	-0.711204	0.61081	4.37928	-3.04253	0.00349188	0.0532952	LOC100857112
15482941	-0.720561	0.606861	9.78475	-5.41822	1.15133e-06	0.000417256	NA
15556630	-0.724902	0.605038	5.50275	-4.13981	0.000111478	0.00689113	NA
15551088	-0.725064	0.60497	6.04693	-6.11812	8.08227e-08	5.97539e-05	CHIR-IG1-5
15520936	-0.725385	0.604836	7.20086	-3.95908	0.00020396	0.00986856	LRRC4C
15553471	-0.727485	0.603956	6.89992	-2.95622	0.00446366	0.0625487	NA
15556115	-0.728396	0.603575	7.46227	-6.1521	7.09222e-08	5.81512e-05	NA
15554591	-0.73946	0.598964	5.70946	-3.72815	0.000432881	0.0152399	NA
15556203	-0.74819	0.59535	6.64974	-5.98977	1.32248e-07	8.42877e-05	SP2
15390253	-0.750775	0.594284	6.83925	-6.81731	5.37965e-09	1.29231e-05	ATN1
15443706	-0.762824	0.589342	5.70203	-2.7228	0.0084872	0.0920592	CD300L-S1
15552108	-0.770743	0.586116	5.7638	-3.96251	0.000201665	0.00986464	LOC100857435
15410861	-0.774593	0.584554	3.93213	-4.32986	5.82834e-05	0.0046234	MIR1680
15478023	-0.779903	0.582406	5.20743	-4.35943	5.26274e-05	0.00442142	LGR6
15551008	-0.78672	0.57966	5.79365	-2.77491	0.00737333	0.0838138	NA
15422371	-0.788544	0.578928	4.32302	-3.74576	0.000409077	0.0147601	CNTN3
15554609	-0.814464	0.56862	7.74789	-5.14972	3.11755e-06	0.000787642	MLL2
15555759	-0.830436	0.562359	5.73899	-4.8994	7.77521e-06	0.00135575	NA
15535300	-0.838416	0.559257	8.89131	-3.31893	0.00154823	0.033508	MIR1694
15384759	-0.841239	0.558164	4.44464	-5.66636	4.52869e-07	0.000199295	SEMA3E
15519061	-0.865729	0.548769	7.5068	-3.40242	0.00120161	0.0282922	OR8U1
15475296	-0.881574	0.542775	7.02634	-3.29597	0.00165896	0.0346469	MIR34C
15517221	-0.910665	0.53194	6.05375	-3.90784	0.000241492	0.0108337	MIR1739
15551820	-0.928645	0.525351	7.69813	-6.37212	3.03419e-08	5.09827e-05	LOC100857876
15553919	-0.93389	0.523445	7.76521	-6.22113	5.43658e-08	5.41205e-05	NFIC
15500848	-0.939603	0.521376	7.05861	-5.35065	1.48145e-06	0.000488959	DKC1
15509333	-0.964874	0.512323	7.24346	-4.05826	0.000146639	0.00826158	NA
15552520	-1.00306	0.498939	4.81807	-4.81668	1.04797e-05	0.00163756	LOC100859588
15551232	-1.01776	0.493884	3.77025	-5.0251	4.92304e-06	0.00100785	LOC100858294
15551792	-1.0259	0.491105	5.81997	-3.85871	0.00028366	0.0119156	LOC100859180
15433407	-1.03438	0.488226	4.54502	-6.20834	5.71122e-08	5.41205e-05	NA
15519743	-1.0668	0.477378	8.77383	-3.09509	0.00300097	0.0490424	NA
15480592	-1.12677	0.457941	6.9914	-4.64936	1.90557e-05	0.0023301	LOC769926
15481671	-1.16504	0.445951	6.64103	-4.53017	2.90273e-05	0.0031193	NA
15476905	-1.20884	0.432618	6.19069	-6.12046	8.00998e-08	5.97539e-05	LOC431321
15551773	-1.2277	0.426997	8.09961	-3.23669	0.00198047	0.03817	LOC100858031
15401366	-1.27334	0.413702	8.32231	-3.54469	0.000774037	0.0221807	AKR1B1L
15448219	-1.35092	0.392042	7.14441	-6.21667	5.53093e-08	5.41205e-05	TNFRSF14
15553173	-1.38335	0.383328	6.39193	-8.92311	1.46432e-12	1.35325e-08	EVI5L
15466617	-1.49805	0.354031	7.03905	-6.40176	2.70537e-08	5.00033e-05	NA
15494398	-1.53093	0.346053	8.69624	-4.71696	1.49807e-05	0.00200644	MRPS5

## Sheet: spleen - synbiotic 1
ClusterID	log2(fold change)	Fold change	Average expression	t	P-value	FDR	Symbol
15485223	1.2677	2.40778	4.21537	4.97974	5.80841e-06	0.0153367	CCDC85A
15421170	1.15764	2.23093	5.01774	5.57439	6.4079e-07	0.00891526	GP9
15460163	0.94533	1.92563	4.69463	5.16906	2.90323e-06	0.0107321	SERPINB12
15511233	0.914841	1.88536	9.01919	3.82751	0.000314023	0.097356	PDLIM3
15526357	0.897549	1.8629	9.75127	3.85596	0.000286222	0.0912111	NDUFB8
15402628	0.884725	1.84641	4.56788	4.59457	2.31353e-05	0.0305436	LOC769174
15466721	0.871672	1.82978	5.13714	5.32996	1.60005e-06	0.00891526	GHRH
15451753	0.861401	1.8168	8.505	3.91317	0.000237302	0.082826	CAP2
15399075	0.764607	1.69891	7.86852	4.93244	6.8978e-06	0.0159365	PAWR
15422849	0.748677	1.68025	8.91508	4.053	0.000149244	0.0758615	KCNMB1
15551741	-0.60403	0.657914	3.66139	-3.91612	0.00023501	0.082826	LOC100858884
15451117	-0.696366	0.617125	5.05164	-3.94007	0.000217179	0.0827258	NA
15527180	-1.47917	0.358695	6.726	-4.06854	0.000141681	0.0758615	MIR1674

## Sheet: spleen - synbiotic 2
ClusterID	log2(fold change)	Fold change	Average expression	t	P-value	FDR	Symbol
15549299	2.6883	6.44554	5.22012	5.93852	1.60891e-07	0.000174927	SNORD20
15474011	1.85296	3.61241	6.88598	6.3732	3.02158e-08	5.07708e-05	SNORD99
15551938	1.53487	2.89762	3.71761	5.95192	1.52856e-07	0.000174927	CHIR-AB1
15524470	1.50734	2.84286	10.5386	5.867	2.11392e-07	0.00020564	RPS29
15439434	1.42697	2.68882	7.57557	6.01513	1.20008e-07	0.000147874	C9ORF58
15525136	1.35594	2.55964	5.14524	3.05339	0.00338471	0.0773432	PCDH15
15523576	1.32812	2.51075	6.06506	6.50395	1.82053e-08	3.90709e-05	PAPOLA
15489953	1.32389	2.50339	6.37108	7.03962	2.25856e-09	2.08724e-05	GJA1
15413364	1.27249	2.41578	6.17906	6.57032	1.40695e-08	3.90709e-05	NR2F2
15408649	1.2697	2.41112	7.46783	5.61778	5.44096e-07	0.000324404	SNORD35
15537003	1.23524	2.35421	9.02558	6.78636	6.06937e-09	2.2436e-05	TUBA1C
15554430	1.166	2.24389	8.41421	3.35727	0.00137873	0.0456825	NA
15500879	1.11889	2.17179	6.8011	6.81906	5.34288e-09	2.2436e-05	OGT
15417139	1.07558	2.10757	4.05411	5.58417	6.17622e-07	0.000356735	SLC4A1
15517744	0.940938	1.91978	4.20452	5.70044	3.98079e-07	0.000265837	DIO3
15474778	0.933028	1.90928	5.9255	4.83861	9.6839e-06	0.00188408	ETS1
15554314	0.93023	1.90558	5.74409	5.75077	3.28925e-07	0.000256707	NA
15486661	0.922891	1.89591	7.02724	5.55672	6.84871e-07	0.000372308	LOC100859609
15560845	0.918962	1.89075	8.53199	5.78739	2.86219e-07	0.000243257	SNORA66
15490993	0.918364	1.88997	6.62265	2.96267	0.00438307	0.0884414	SNORD50
15472683	0.907456	1.87573	3.4699	2.97943	0.00418011	0.0865301	RHD
15439437	0.904695	1.87215	8.59429	4.44933	3.85185e-05	0.00491879	C9ORF58
15485846	0.899318	1.86518	8.40285	3.02278	0.00369503	0.0813038	NRXN1
15455545	0.897169	1.86241	9.02366	6.2574	4.72691e-08	7.28062e-05	RPLP1
15515471	0.896043	1.86095	8.7074	4.29203	6.63812e-05	0.00712744	C5H11ORF96
15446813	0.890481	1.85379	7.33316	3.01051	0.0038267	0.0830151	SNORD91
15415953	0.889801	1.85292	6.25842	5.15026	3.11132e-06	0.00100889	snoMBII-202
15415954	0.889801	1.85292	6.25842	5.15026	3.11132e-06	0.00100889	snoMBII-202
15519870	0.88759	1.85008	10.0179	3.4164	0.00115128	0.0414798	RPS13
15508830	0.87574	1.83495	5.63333	3.37047	0.00132455	0.0447561	SPOCK3
15475146	0.87297	1.83143	6.64397	3.56822	0.000719072	0.0321029	APOA1
15499390	0.862131	1.81772	4.31576	6.4926	1.90249e-08	3.90709e-05	TRIB2
15546458	0.85978	1.81476	5.5747	4.72705	1.44504e-05	0.00240618	EPHB3
15407518	0.858605	1.81328	6.05326	3.91899	0.000232802	0.0161762	GRIA4
15509888	0.857949	1.81246	5.78877	4.95942	6.25412e-06	0.00158349	G3BP2
15500675	0.857583	1.812	6.07652	4.84898	9.32851e-06	0.00188408	CLIC2
15462479	0.856875	1.81111	6.06044	4.62329	2.09008e-05	0.0033018	SNORD87
15519753	0.855548	1.80945	6.98358	4.86362	8.84884e-06	0.00187992	RPL27A
15410886	0.83973	1.78972	6.36918	4.39751	4.61267e-05	0.00550038	IGF1R
15511233	0.83213	1.78031	9.01919	3.48146	0.000942258	0.0373627	PDLIM3
15490922	0.82278	1.76881	6.75512	5.20501	2.54255e-06	0.000903729	PNRC1
15457365	0.820524	1.76605	4.45946	3.97105	0.00019604	0.01485	COL1A2
15458850	0.820067	1.76549	9.61803	3.38311	0.00127455	0.0436248	NA
15523770	0.808624	1.75154	4.81267	4.5034	3.18862e-05	0.00433347	NA
15387274	0.803964	1.74589	10.0395	2.96478	0.00435707	0.0882056	MGP
15434289	0.798436	1.73921	6.52241	4.24257	7.86335e-05	0.00807435	UBB
15462481	0.794994	1.73507	6.05054	4.2577	7.46702e-05	0.00771022	NA
15475336	0.784441	1.72242	9.5652	2.89976	0.00522927	0.097629	C11ORF34
15550899	0.775571	1.71187	7.90643	3.59058	0.000670297	0.0307681	NA
15455929	0.771918	1.70754	5.52053	3.30566	0.00161138	0.0502244	OBSCN
15540522	0.767318	1.7021	5.67032	5.05499	4.41354e-06	0.00119964	SNORA35
15508114	0.763405	1.69749	5.07293	4.49261	3.31143e-05	0.00446753	SLC16A2
15550927	0.755635	1.68837	7.995	4.90149	7.71655e-06	0.00174237	NA
15546886	0.749011	1.68064	5.16324	4.77751	1.20627e-05	0.00217835	SNORD66
15492283	0.747106	1.67842	5.33936	3.90707	0.000242105	0.0165362	MFSD2B
15400208	0.746802	1.67807	6.15407	4.34502	5.53144e-05	0.00635016	TMEM184B
15387666	0.742276	1.67281	10.6244	4.88785	8.1071e-06	0.00174237	NA
15387667	0.742276	1.67281	10.6244	4.88785	8.1071e-06	0.00174237	LARGE
15387668	0.742276	1.67281	10.6244	4.88785	8.1071e-06	0.00174237	LARGE
15486683	0.738485	1.66842	5.4037	2.972	0.00426905	0.0873747	NA
15526357	0.737802	1.66763	9.75127	3.16967	0.00241417	0.0641109	NDUFB8
15510285	0.735419	1.66488	7.74682	4.84096	9.60234e-06	0.00188408	CCNI
15561435	0.732783	1.66184	8.15322	3.24999	0.00190361	0.0559516	NA
15551741	-0.599968	0.659769	3.66139	-3.88978	0.000256239	0.0170362	LOC100858884
15524393	-0.603172	0.658305	8.2423	-6.42383	2.4837e-08	4.59062e-05	FBXO34
15483237	-0.606683	0.656705	5.31922	-3.4067	0.00118598	0.0419301	MIR211
15436490	-0.622398	0.64959	6.48443	-4.73194	1.42002e-05	0.00240618	PRF1
15482941	-0.627158	0.647451	9.78475	-4.71588	1.50384e-05	0.00245977	RAB11B
15554811	-0.628008	0.647069	7.6386	-5.06265	4.29156e-06	0.00119964	SHARPIN
15475869	-0.635827	0.643572	3.58431	-3.09519	0.00300009	0.0715984	C24H11orf63
15556002	-0.636891	0.643098	9.24334	-5.85002	2.25524e-07	0.000208418	USF1
15520687	-0.63777	0.642706	7.33052	-3.44404	0.00105762	0.0394114	SERPING1
15545852	-0.643027	0.640368	9.16686	-5.43407	1.08506e-06	0.000503715	MYEOV2
15433407	-0.64926	0.637607	4.54502	-3.89685	0.000250368	0.0167665	NA
15552915	-0.65134	0.636689	8.018	-3.55735	0.000743993	0.0326774	LOC431045
15538223	-0.655415	0.634893	6.37865	-3.44753	0.00104632	0.0392528	CACNB4
15553959	-0.660795	0.63253	7.37115	-4.45832	3.73298e-05	0.0048432	TET3
15551888	-0.678322	0.624892	7.98764	-4.10378	0.000125873	0.0109741	LOC425607
15436451	-0.678731	0.624715	3.37455	-4.16317	0.000103009	0.00976368	LOC100858529
15550954	-0.680265	0.624051	8.82988	-5.12452	3.42028e-06	0.00107147	TCIRG1
15460414	-0.681382	0.623567	5.39906	-3.0446	0.00347121	0.0788187	ANKRD33B
15475294	-0.681943	0.623325	4.24958	-4.29351	6.60456e-05	0.00712744	MIR34B
15474490	-0.688253	0.620605	5.82463	-2.9459	0.0045953	0.0902233	NA
15556203	-0.690914	0.619461	6.64974	-5.53123	7.53763e-07	0.000398051	SP2
15458023	-0.717008	0.608358	8.27983	-3.61943	0.000612005	0.029381	FKBP14
15500854	-0.718579	0.607696	6.24128	-3.29573	0.00166016	0.0513123	SNORD17
15553465	-0.721246	0.606574	7.09551	-5.3685	1.38609e-06	0.000597783	NA
15538611	-0.722513	0.606041	5.76547	-2.90536	0.00514829	0.0972963	NA
15552520	-0.741623	0.598066	4.81807	-3.56124	0.000734965	0.0324873	LOC100859588
15478023	-0.742218	0.59782	5.20743	-4.14879	0.000108146	0.00995204	LGR6
15552380	-0.75386	0.593015	5.82246	-5.50925	8.18644e-07	0.000420306	BAHCC1
15509333	-0.756974	0.591736	7.24346	-3.18384	0.00231568	0.062574	NA
15481671	-0.774482	0.584599	6.64103	-3.0115	0.00381593	0.0828787	NA
15441412	-0.78474	0.580457	10.6131	-3.74315	0.000412517	0.0236054	RPL38
15551232	-0.796186	0.57587	3.77025	-3.93112	0.000223687	0.0160872	LOC100858294
15451117	-0.799489	0.574553	5.05164	-4.52354	2.97106e-05	0.00416016	NA
15519061	-0.807427	0.5714	7.5068	-3.17328	0.00238869	0.0638009	OR8U1
15436455	-0.84054	0.558434	5.26445	-2.92932	0.00481442	0.0927318	NA
15554259	-0.852696	0.553749	4.73521	-3.13227	0.00269348	0.0668237	LOC777408
15476905	-0.861818	0.550259	6.19069	-4.36348	5.18966e-05	0.00607186	LOC431321
15551792	-0.893945	0.538141	5.81997	-3.3624	0.00135742	0.0454062	LOC100859180
15433431	-0.894775	0.537831	7.55457	-4.91547	7.33557e-06	0.00174237	RNF215
15448219	-0.913948	0.530731	7.14441	-4.20581	8.91312e-05	0.00890493	TNFRSF14
15442376	-0.917883	0.529285	10.025	-4.73234	1.41799e-05	0.00240618	NA
15410861	-0.921966	0.527789	3.93213	-5.15365	3.07277e-06	0.00100889	MIR1680
15555759	-0.95396	0.516214	5.73899	-5.62816	5.23188e-07	0.000324404	NA
15422371	-1.00537	0.498141	4.32302	-4.77575	1.21393e-05	0.00217835	CNTN3
15553173	-1.01438	0.49504	6.39193	-6.54314	1.56361e-08	3.90709e-05	EVI5L
15481679	-1.01909	0.493428	6.37586	-4.06435	0.000143682	0.0120166	NA
15406066	-1.11371	0.462105	4.44018	-3.70213	0.000470511	0.0259596	LOC101751287
15401366	-1.17293	0.443518	8.32231	-3.26519	0.00181919	0.055046	AKR1B1L
15480592	-1.17648	0.442429	6.9914	-4.85449	9.14497e-06	0.00188408	LOC769926
15563349	-1.2606	0.417371	9.12182	-3.43953	0.00107239	0.039642	ADAMTSL1
15508206	-1.2988	0.406464	4.62349	-3.24994	0.00190387	0.0559516	NA
15466617	-1.3449	0.393683	7.03905	-5.74726	3.33331e-07	0.000256707	NA
15555407	-1.6544	0.31767	5.484	-4.57569	2.47299e-05	0.00359908	NA
15436447	-3.14044	0.113405	4.07204	-5.62443	5.30606e-07	0.000324404	LOC425214

## Sheet: large intestine - prebiotic 1
ClusterID	log2(fold change)	Fold change	Average expression	t	P-value	FDR	Symbol
15397879	3.98577	15.843	7.9287	6.04095	1.08696e-07	0.00100451	SLC26A3
15444748	3.87903	14.7131	6.85869	6.68926	8.85951e-09	0.00016375	SLC13A2
15417708	2.73606	6.66249	7.10651	4.98176	5.7659e-06	0.00968828	CA7
15508717	2.52311	5.74818	4.93191	4.75871	1.29033e-05	0.0149057	FGG
15451436	2.48306	5.59084	5.86011	4.09599	0.000129212	0.0647028	SLC9A3
15441819	2.3112	4.96297	6.71146	4.83275	9.89056e-06	0.0130504	CACNA1G
15543622	1.76772	3.40516	7.15339	4.8775	8.41607e-06	0.0119657	BEST4
15546709	1.71859	3.29115	8.03193	4.32571	5.91228e-05	0.0404729	ALPP
15447381	1.65618	3.15181	9.63653	5.54761	7.08748e-07	0.00261996	CA4
15448411	1.62647	3.08757	5.0378	4.08419	0.000134435	0.0647028	SLC22A13L
15558689	1.58958	3.00961	7.94677	5.92142	1.71754e-07	0.00105818	TMEM252
15501602	1.57232	2.97384	7.24248	3.88743	0.000258224	0.0728934	LOC428714
15546712	1.50185	2.83205	8.15255	3.66903	0.000522923	0.0947567	ALPP
15400479	1.30849	2.47683	7.65237	3.87095	0.00027254	0.0730051	ISX
15488740	1.30351	2.46828	4.45597	4.98261	5.74815e-06	0.00968828	UNC93A
15554729	1.09232	2.13216	8.29682	4.90998	7.48284e-06	0.0115254	myLOC420486
15475451	1.041	2.05766	8.70504	4.03531	0.000158329	0.0647028	SLC37A2
15424215	1.01925	2.02687	6.15618	4.0874	0.000132996	0.0647028	SLC22A4
15535236	1.00321	2.00446	6.07577	4.36006	5.25136e-05	0.0373311	PRLH
15487461	0.972326	1.962	3.76289	3.82538	0.000316209	0.0759025	ABCG8
15503872	0.965246	1.9524	5.5151	3.87233	0.000271316	0.0730051	PRKG2
15415785	0.951876	1.93439	6.77832	3.87574	0.000268305	0.0730051	HNF4beta
15474431	0.924048	1.89743	5.89075	4.15165	0.000107106	0.0599889	FNDC5
15556396	0.894916	1.8595	3.82286	4.05274	0.000149377	0.0647028	HOXC8
15494395	0.887376	1.84981	8.16162	3.71421	0.00045267	0.0862546	MRPS5
15479035	0.80279	1.74447	5.35674	4.02346	0.000164715	0.0647028	MLN
15408931	0.743144	1.67382	7.09145	3.69983	0.000473988	0.0893951	SLC28A2
15550879	-0.614302	0.653246	8.76099	-3.75289	0.000399797	0.0826742	NA
15511344	-0.62844	0.646876	3.67098	-5.23144	2.30591e-06	0.00608859	CLOCK
15454385	-0.648179	0.638085	6.50163	-3.90314	0.000245249	0.0728934	NBN
15404858	-0.667363	0.629657	6.05431	-4.16823	0.000101259	0.0599889	CNKSR2
15436111	-0.69243	0.618811	6.72013	-4.31357	6.1645e-05	0.0406923	TNXB
15492870	-0.694009	0.618134	5.35138	-3.83089	0.000310592	0.0759025	GAL10
15385410	-0.702606	0.614461	5.52863	-4.00092	0.000177546	0.0647028	PANX2
15413043	-0.755623	0.59229	4.32042	-4.49823	3.24686e-05	0.0260921	FAM154B
15564075	-0.783674	0.580886	6.81764	-3.97845	0.000191293	0.0647028	ADAMTS19
15556062	-0.80308	0.573124	3.68394	-3.85858	0.000283783	0.0749308	NA
15480581	-0.808342	0.571038	5.68497	-4.38327	4.84611e-05	0.0358283	TCRDV
15550917	-0.815174	0.56834	4.34577	-4.44729	3.87936e-05	0.0298759	NA
15550921	-0.827096	0.563663	3.43446	-5.46854	9.53729e-07	0.00293796	NA
15410340	-0.830876	0.562188	6.17124	-4.08076	0.000135991	0.0647028	FGF7
15550889	-0.879882	0.543412	9.29539	-3.71709	0.000448516	0.0862546	NA
15548745	-0.904181	0.534336	6.08222	-4.60492	2.23048e-05	0.020613	DNER
15440153	-0.909726	0.532286	4.18898	-5.04614	4.55879e-06	0.00936224	DHRS7C
15562823	-0.935444	0.522882	8.8015	-3.7737	0.000373846	0.0812918	NSA2
15550925	-0.999091	0.500315	3.60526	-4.49848	3.24398e-05	0.0260921	NA
15546957	-1.00454	0.498429	8.17586	-5.1089	3.62236e-06	0.008369	NA
15398728	-1.04136	0.485871	6.71152	-3.94058	0.000216816	0.071561	AVPR1A
15401425	-1.11679	0.46112	5.7398	-4.24392	7.82707e-05	0.0498854	LMO3
15440315	-1.2022	0.434613	5.52596	-3.77982	0.000366528	0.0806493	LOC769242
15492062	-1.25745	0.418284	3.70838	-3.98131	0.000189489	0.0647028	MIR1329
15492159	-1.48168	0.358071	5.90876	-4.72385	1.46164e-05	0.0158915	VSNL1

## Sheet: large intestine - prebiotic 2
ClusterID	log2(fold change)	Fold change	Average expression	t	P-value	FDR	Symbol
15444748	2.84046	7.16246	6.85869	4.89827	7.8069e-06	0.0215234	SLC13A2
15417708	2.70761	6.53237	7.10651	4.92995	6.9604e-06	0.0215234	CA7
15441819	2.01851	4.05165	6.71146	4.22073	8.47165e-05	0.0869897	CACNA1G
15543622	1.70824	3.26761	7.15339	4.71337	1.51738e-05	0.0311619	BEST4
15447381	1.53731	2.90253	9.63653	5.14944	3.12075e-06	0.019227	CA4
15532773	-0.62956	0.646373	4.43454	-4.33815	5.66405e-05	0.0654304	NA
15550921	-0.631091	0.645688	3.43446	-4.1726	9.97691e-05	0.092994	NA
15415043	-0.688428	0.62053	6.70161	-4.48799	3.36532e-05	0.0518343	NA
15491504	-0.730854	0.602547	4.72235	-4.17008	0.000100627	0.092994	PHF3
15511344	-0.741379	0.598167	3.67098	-6.17161	6.57919e-08	0.00121603	LOC100859915
15425179	-0.840514	0.558444	5.436	-4.85567	9.10625e-06	0.0215234	SFXN1
15457546	-0.978029	0.507673	4.52141	-4.38154	4.8752e-05	0.0600813	VWDE
15492870	-1.02665	0.490848	5.35138	-5.66705	4.51695e-07	0.00417433	GAL10

[truncated: 2 more sheets: large intestine - synbiotic 1, large intestine - synbiotic 2]
