# Supplementary material for: Long-Term Transcriptomic Effects of Prebiotics and Synbiotics Delivered In Ovo in Broiler Chickens
Source: PLoS One. 2016 Dec 21;11(12):e0168899. doi: 10.1371/journal.pone.0168899 (PMC5176321; doi:10.1371/journal.pone.0168899)
Supplement: S3 Table — (XLSX) [file pone.0168899.s003.xlsx]

## Sheet: cecal tonsils
P1,P2	P2,S1	P1,P2,S1	P1,S1	S1,S2	P2,S1,S2	P1,P2,S1,S2	P1,S1,S2	P2,S2	P1,P2,S2	P1,S2
COL1A2	ARHGAP24	AGR2	CHST14		CD1B	ANKS4B		ABCG1	SNORD17	MYO5BL
GPD2	ATF7	G3BP2	LOC100857875		FBXO5	OGT		FANCG		ST3GAL5
GPNMB	B3GNT7	LGALS3	LOC422993		HIVEP3	PAPOLA		HVCN1		SUMO2
LAD1	chOBF-1	MINOS1	NDUFB8		LOC100857809	RPS29		LOC421856
LMO2	CNRIP1	RPL27A			RBM38	SERPING1		LOC769926
LOC100858361	CUZD1	TUBA1C			SLC6A18			NECAP2
MSMB	FAM26F				SLC6A9			NFATC1
PHF3	GZMA							SYK
PLEKHB2	HOXB4							TLR7
RPL27	LOC100859055
RPLP1	LOC100859542
SNORD35	LOC100859588
TMEM184B	LOC421125
UBB	LOC776020
	MILR1
	MIR1674
	MUC13
	NT5M
	RGCC
	RPL23
	SERPINB5
	SP2
	SYNGR3
	TP63
	VPREB3
											Comparison of the number of common genes (with a known name) with altered expression for the test groups. Venn diagram of comparison between four injected in ovo substances (P1- inulin, P2- GOS, S1- inulin with L lactis subsp. lactis IBB 2955, S2- GOS with L lactis subsp. cremoris IBB 477 ).

## Sheet: spleen
P1,P2	P2,S1	P1,P2,S1	P1,S1	S1,S2	P2,S1,S2	P1,P2,S1,S2	P1,S1,S2	P2,S2	P1,P2,S2	P1,S2
LGALS2	KCNMB1	GP9		PDLIM3		NDUFB8		C11ORF34	C5H11ORF96	CLIC2
LRRC4C		LOC769174		LOC100858884				AKR1B1L	C9ORF58	COL1A2
MINOS1		SERPINB12						APOA1	CNTN3	G3BP2
RPL6								BAHCC1	GJA1	IGF1R
SCRN3								EVI5L	LGR6	LOC100859609
								LOC100859588	LOC100858294	LOC101751287
								LOC431045	LOC100859180	LOC425214
								LOC769926	LOC431321	MFSD2B
								MIR1680	NRXN1	MIR211
								OR8U1	OGT	NR2F2
								RPLP1	PAPOLA	PNRC1
								RPS29	RPL27A	SNORD17
								SNORA66	SERPING1	UBB
								SNORD35	TUBA1C
								SNORD99
								SP2
								TCIRG1
								TNFRSF14
								USF1
											Comparison of the number of common genes (with a known name) with altered expression for the test groups. Venn diagram of comparison between four injected in ovo substances (P1- inulin, P2- GOS, S1- inulin with L lactis subsp. lactis IBB 2955, S2- GOS with L lactis subsp. cremoris IBB 477 ).

## Sheet: large intestine
P1,P2	P2,S1	P1,P2,S1	P1,S1	S1,S2	P2,S1,S2	P1,P2,S1,S2	P1,S1,S2	P2,S2	P1,P2,S2	P1,S2
BEST4	PHF3	CA4	FAM154B		LOC100859915		LOC769242
CA7		GAL10
CACNA1G
SLC13A2
											Comparison of the number of common genes (with a known name) with altered expression for the test groups. Venn diagram of comparison between four injected in ovo substances (P1- inulin, P2- GOS, S1- inulin with L lactis subsp. lactis IBB 2955, S2- GOS with L lactis subsp. cremoris IBB 477 ).
