# Supplementary material for: Long-Term Transcriptomic Effects of Prebiotics and Synbiotics Delivered In Ovo in Broiler Chickens
Source: PLoS One. 2016 Dec 21;11(12):e0168899. doi: 10.1371/journal.pone.0168899 (PMC5176321; doi:10.1371/journal.pone.0168899)
Supplement: S4 Table — (XLSX) [file pone.0168899.s004.xlsx]

## Sheet: Arkusz1
Term	Count	P-Value	Genes
CT-P1
GO:0009987~cellular process	43	0.00297797	CCKAR, CLTB, TUBB2B, NDUFB8, RPL27A, GJA1, CTNND1, SFXN1, MED22, AQP1, SUMO2, KCNS2, ST3GAL5, RPL6, RPLP1, NR2F2, TUBA1C, GPD2, LGALS3, RREB1, IDH3B, RPL27, UBE2H, MRPS7, GJB1, LOC425607, NOTCH2, USP28, ATF4, EPHA7, PAPOLA, PHF3, HNF4A, RPL18A, COL1A2, RYR2, UCHL3, UBB, CACNA1C, GUK1, SEPT9, SH3GL1, DNAJB5
GO:0034645~cellular macromolecule biosynthetic process	14	0.00406902	RREB1, RPL27A, RPL27, MED22, MRPS7, LOC425607, PAPOLA, PHF3, HNF4A, RPL18A, ST3GAL5, RPL6, RPLP1, NR2F2
GO:0009059~macromolecule biosynthetic process	14	0.0043828	RREB1, RPL27A, RPL27, MED22, MRPS7, LOC425607, PAPOLA, PHF3, HNF4A, RPL18A, ST3GAL5, RPL6, RPLP1, NR2F2
GO:0006412~translation	6	0.0161471	RPL18A, RPL6, RPLP1, RPL27A, RPL27, MRPS7
GO:0010467~gene expression	12	0.025244	PHF3, PAPOLA, HNF4A, RPL18A, RREB1, RPL6, RPLP1, RPL27A, RPL27, MRPS7, MED22, NR2F2
GO:0032446~protein modification by small protein conjugation	3	0.0308609	SUMO2, UBB, UBE2H
GO:0044249~cellular biosynthetic process	15	0.034736	RREB1, RPL27A, RPL27, MED22, MRPS7, LOC425607, PAPOLA, ATF4, PHF3, HNF4A, RPL18A, ST3GAL5, RPL6, RPLP1, NR2F2
GO:0070647~protein modification by small protein conjugation or removal	3	0.0419565	SUMO2, UBB, UBE2H
GO:0009058~biosynthetic process	15	0.0503784	RREB1, RPL27A, RPL27, MED22, MRPS7, LOC425607, PAPOLA, ATF4, PHF3, HNF4A, RPL18A, ST3GAL5, RPL6, RPLP1, NR2F2
GO:0044260~cellular macromolecule metabolic process	21	0.0642605	RREB1, RPL27A, RPL27, UBE2H, MED22, MRPS7, LOC425607, SUMO2, USP28, PHF3, PAPOLA, EPHA7, HNF4A, RPL18A, ST3GAL5, RPL6, RPLP1, UCHL3, UBB, NR2F2, DNAJB5
GO:0043632~modification-dependent macromolecule catabolic process	4	0.0773619	USP28, SUMO2, UCHL3, UBE2H
GO:0019941~modification-dependent protein catabolic process	4	0.0773619	USP28, SUMO2, UCHL3, UBE2H
GO:0044267~cellular protein metabolic process	14	0.0812414	RPL27A, RPL27, UBE2H, MRPS7, USP28, SUMO2, EPHA7, ST3GAL5, RPL18A, RPL6, RPLP1, UCHL3, UBB, DNAJB5
GO:0007264~small GTPase mediated signal transduction	4	0.0819908	LOC425224, COL1A2, RAP1A, GEM
GO:0044237~cellular metabolic process	26	0.0863855	NDUFB8, RPL27A, MED22, SUMO2, ST3GAL5, RPL6, RPLP1, NR2F2, GPD2, RREB1, RPL27, IDH3B, MRPS7, UBE2H, LOC425607, USP28, PAPOLA, ATF4, EPHA7, PHF3, HNF4A, RPL18A, UCHL3, UBB, GUK1, DNAJB5
GO:0006357~regulation of transcription from RNA polymerase II promoter	5	0.0932593	ATF4, CDX1, HNF4A, MED22, NR2F2
GO:0051603~proteolysis involved in cellular protein catabolic process	4	0.0999556	USP28, SUMO2, UCHL3, UBE2H
CT-P2
GO:0002376~immune system process	17	2.00368e-05	ORAI1, PLEK, IKZF1, TLR15, IL18, SPI1, CTLA4, CD1C, CD1B, TLR7, TNFSF8, LOC417536, TNFSF11, CXCR4, CD4, CD28, SYK
GO:0006955~immune response	11	0.000201987	LOC417536, ORAI1, TNFSF11, TLR15, IL18, CTLA4, CD1C, CD1B, TLR7, TNFSF8, CD28
GO:0050865~regulation of cell activation	7	0.000356535	IKZF1, PLEK, IL18, CTLA4, CD4, CD28, SYK
GO:0002682~regulation of immune system process	9	0.000451795	TNFSF11, IKZF1, LMO2, IL18, CTLA4, CD4, TLR7, CD28, SYK
GO:0050863~regulation of T cell activation	6	0.000974634	IKZF1, IL18, CTLA4, CD4, CD28, SYK
GO:0050867~positive regulation of cell activation	6	0.000974634	IKZF1, PLEK, IL18, CD4, CD28, SYK
GO:0051239~regulation of multicellular organismal process	15	0.00111028	PLEK, LMO2, IKZF1, LIMK1, DRD5, IL18, CTLA4, TP63, LEF1, TLR7, TNFSF11, GATA3, PBX3, CD28, SYK
GO:0051249~regulation of lymphocyte activation	6	0.00133947	IKZF1, IL18, CTLA4, CD4, CD28, SYK
GO:0002694~regulation of leukocyte activation	6	0.00179645	IKZF1, IL18, CTLA4, CD4, CD28, SYK
GO:0050896~response to stimulus	25	0.00232207	ORAI1, IL18, DRD5, TP63, HVCN1, TLR7, CD4, FANCG, SCNN1A, SYK, CD28, PLEK, TRPM8, TLR15, CTLA4, CD1C, CD1B, USF1, TNFSF8, LOC417536, LOC416197, TNFSF11, SFRP2, HSPB1, PBX3
GO:0002521~leukocyte differentiation	6	0.00329417	TNFSF11, IKZF1, SPI1, CD4, CD28, SYK
GO:0050870~positive regulation of T cell activation	5	0.00413344	IKZF1, IL18, CD4, CD28, SYK
GO:0001775~cell activation	7	0.00467534	IKZF1, PLEK, CXCR4, SPI1, CD4, CD28, SYK
GO:0051251~positive regulation of lymphocyte activation	5	0.00503511	IKZF1, IL18, CD4, CD28, SYK
GO:0002696~positive regulation of leukocyte activation	5	0.00606014	IKZF1, IL18, CD4, CD28, SYK
GO:0030097~hemopoiesis	7	0.00651706	TNFSF11, IKZF1, PLEK, SPI1, CD4, CD28, SYK
GO:0046649~lymphocyte activation	6	0.00675951	IKZF1, CXCR4, SPI1, CD4, CD28, SYK
GO:0007165~signal transduction	25	0.00749351	GPR174, PLEK, RHPN1, TLR15, PIK3C2B, DRD5, RHPN2, TP63, STK17A, ARHGAP24, TLR7, APBB1IP, ARHGAP25, BTK, PRKCB, LOC425462, RASGRP3, CXCR4, COL1A2, SH2B2, JAK3, SH3BP1, TRAF5, SYK, MS4A15
GO:0030098~lymphocyte differentiation	5	0.00784404	IKZF1, SPI1, CD4, CD28, SYK
GO:0006812~cation transport	12	0.00856039	TCIRG1, ORAI1, SLC13A5, TRPM8, KCNE2, KCNA3, SLC13A2, HVCN1, ATP6V0A4, SLC10A2, SCNN1A, PRKCB
GO:0042110~T cell activation	5	0.00920695	IKZF1, CXCR4, CD4, CD28, SYK
GO:0015672~monovalent inorganic cation transport	9	0.00995328	TCIRG1, SLC13A5, KCNE2, KCNA3, SLC13A2, HVCN1, ATP6V0A4, SLC10A2, SCNN1A
GO:0030154~cell differentiation	17	0.01112	IKZF1, PLEK, LIMK1, SPI1, LEF1, TP63, BTK, HHEX, TNFSF11, CXCR4, SFRP2, GATA3, CD4, FANCG, PBX3, CD28, SYK
GO:0048534~hemopoietic or lymphoid organ development	7	0.0111824	TNFSF11, IKZF1, PLEK, SPI1, CD4, CD28, SYK
GO:0045321~leukocyte activation	6	0.0115659	IKZF1, CXCR4, SPI1, CD4, CD28, SYK
GO:0048522~positive regulation of cellular process	18	0.0122274	PLEK, IKZF1, LIMK1, IL18, MMP9, SPI1, TP63, LEF1, STK17A, USF1, TLR7, TNFSF11, GATA3, CD4, UBB, TRAF5, CD28, SYK
GO:0001817~regulation of cytokine production	5	0.0123759	GATA3, IL18, TLR7, CD28, SYK
GO:0048518~positive regulation of biological process	19	0.0125329	ORAI1, PLEK, IKZF1, LIMK1, IL18, MMP9, SPI1, LEF1, TP63, STK17A, USF1, TLR7, TNFSF11, GATA3, CD4, UBB, TRAF5, CD28, SYK
GO:0002520~immune system development	7	0.0139375	TNFSF11, IKZF1, PLEK, SPI1, CD4, CD28, SYK
GO:0042035~regulation of cytokine biosynthetic process	4	0.0143891	GATA3, TLR7, CD28, SYK
GO:0048869~cellular developmental process	17	0.0150129	IKZF1, PLEK, LIMK1, SPI1, LEF1, TP63, BTK, HHEX, TNFSF11, CXCR4, SFRP2, GATA3, CD4, FANCG, PBX3, CD28, SYK
GO:0030217~T cell differentiation	4	0.0189705	IKZF1, CD4, CD28, SYK
GO:0045058~T cell selection	3	0.0197946	CD4, CD28, SYK
GO:0010557~positive regulation of macromolecule biosynthetic process	10	0.022926	IKZF1, GATA3, SPI1, LEF1, TP63, UBB, TLR7, USF1, CD28, SYK
GO:0046635~positive regulation of alpha-beta T cell activation	3	0.0231143	IKZF1, CD28, SYK
GO:0048731~system development	20	0.0234062	PLEK, LGALS3, IKZF1, LIMK1, IL18, MMP9, SPI1, LEF1, TP63, ITGA4, TNFSF11, CXCR4, GATA3, COL1A2, CD4, FANCG, ATP6V0A4, PBX3, CD28, SYK
GO:0048856~anatomical structure development	21	0.0251201	IKZF1, PLEK, LGALS3, LIMK1, IL18, MMP9, SPI1, LEF1, TP63, ITGA4, TNFSF11, CXCR4, SFRP2, GATA3, COL1A2, CD4, FANCG, ATP6V0A4, PBX3, CD28, SYK
GO:0002684~positive regulation of immune system process	5	0.0257666	IKZF1, IL18, CD4, CD28, SYK
GO:0006811~ion transport	14	0.0261804	TCIRG1, ORAI1, SLC13A5, TRPM8, GLRA3, KCNA3, SLC10A2, HVCN1, PRKCB, P2RX5, KCNE2, SLC13A2, ATP6V0A4, SCNN1A
GO:0007275~multicellular organismal development	24	0.0262193	IKZF1, PLEK, LGALS3, LIMK1, IL18, MMP9, SPI1, LEF1, TP63, PAX5, ITGA4, HOXB4, HHEX, TNFSF11, CXCR4, SFRP2, GATA3, COL1A2, CD4, FANCG, ATP6V0A4, PBX3, CD28, SYK
GO:0031328~positive regulation of cellular biosynthetic process	10	0.0272841	IKZF1, GATA3, SPI1, LEF1, TP63, UBB, TLR7, USF1, CD28, SYK
GO:0009891~positive regulation of biosynthetic process	10	0.0279515	IKZF1, GATA3, SPI1, LEF1, TP63, UBB, TLR7, USF1, CD28, SYK
GO:0034645~cellular macromolecule biosynthetic process	21	0.0292097	IKZF1, B3GALT5, FUT7, RPL27A, MRPS5, PAX5, RPL27, MYBL1, USF1, HOXB4, HHEX, PHF3, PAPOLA, MRPL15, TFEC, GATA3, B3GNT7, FSTL5, RPLP1, CD4, NFIC
GO:0010604~positive regulation of macromolecule metabolic process	11	0.0296232	IKZF1, GATA3, SPI1, LEF1, TP63, CD4, UBB, TLR7, USF1, CD28, SYK
GO:0009059~macromolecule biosynthetic process	21	0.031645	IKZF1, B3GALT5, FUT7, RPL27A, MRPS5, PAX5, RPL27, MYBL1, USF1, HOXB4, HHEX, PHF3, PAPOLA, MRPL15, TFEC, GATA3, B3GNT7, FSTL5, RPLP1, CD4, NFIC
GO:0032501~multicellular organismal process	28	0.031646	IL18, DRD5, MMP9, SPI1, PAX5, TP63, CXCR4, GATA3, CD4, FANCG, SCNN1A, CD28, SYK, TRPM8, IKZF1, PLEK, LGALS3, LIMK1, LEF1, ITGA4, HHEX, HOXB4, LOC416197, TNFSF11, SFRP2, COL1A2, ATP6V0A4, PBX3
GO:0030001~metal ion transport	9	0.0320619	ORAI1, SLC13A5, TRPM8, KCNE2, KCNA3, SLC13A2, SLC10A2, SCNN1A, PRKCB
GO:0031325~positive regulation of cellular metabolic process	11	0.0329778	IKZF1, GATA3, SPI1, LEF1, TP63, CD4, UBB, TLR7, USF1, CD28, SYK
GO:0032502~developmental process	25	0.0330976	MMP9, IL18, SPI1, PAX5, TP63, BTK, CXCR4, GATA3, CD4, FANCG, CD28, SYK, IKZF1, PLEK, LGALS3, LIMK1, LEF1, ITGA4, HHEX, HOXB4, TNFSF11, SFRP2, COL1A2, ATP6V0A4, PBX3
GO:0046634~regulation of alpha-beta T cell activation	3	0.0343055	IKZF1, CD28, SYK
GO:0048485~sympathetic nervous system development	2	0.0366123	GATA3, TP63
GO:0007154~cell communication	8	0.0384523	SFRP2, NCF1, PIK3C2B, DRD5, NCF4, TP63, USF1, SYK
GO:0009893~positive regulation of metabolic process	11	0.040476	IKZF1, GATA3, SPI1, LEF1, TP63, CD4, UBB, TLR7, USF1, CD28, SYK
GO:0045580~regulation of T cell differentiation	3	0.0427082	IKZF1, CTLA4, SYK
GO:0065007~biological regulation	54	0.0446314	LMO2, IL18, MMP9, SPI1, TP63, PAX5, TLR7, BTK, CXCR4, GATA3, SYK, GPR174, TRPM8, LIMK1, PIK3C2B, LEF1, ARHGAP24, PRKCB, ARHGAP25, HHEX, LOC425462, LOC416197, COL1A2, HSPB1, UBB, ZC3H3, ORAI1, RHPN1, RHPN2, DRD5, STK17A, MYBL1, APBB1IP, RASGRP3, TFEC, CD4, SH2B2, TRAF5, CD28, NFATC1, PLEK, IKZF1, TLR15, CTLA4, USF1, HOXB4, MEF2D, TNFSF11, JAK3, PBX3, SH3BP1, ATP6V0A4, NFIC, MS4A15
GO:0007243~protein kinase cascade	5	0.0454853	PLEK, STK17A, JAK3, BTK, SYK
GO:0050794~regulation of cellular process	50	0.0454956	LMO2, MMP9, IL18, SPI1, PAX5, TP63, TLR7, BTK, CXCR4, GATA3, SYK, GPR174, LIMK1, PIK3C2B, LEF1, ARHGAP24, PRKCB, ARHGAP25, HHEX, LOC425462, COL1A2, HSPB1, UBB, ZC3H3, RHPN1, RHPN2, DRD5, STK17A, MYBL1, APBB1IP, RASGRP3, TFEC, CD4, SH2B2, TRAF5, CD28, NFATC1, PLEK, IKZF1, TLR15, CTLA4, USF1, MEF2D, HOXB4, TNFSF11, JAK3, PBX3, SH3BP1, NFIC, MS4A15
GO:0007242~intracellular signaling cascade	13	0.0456653	PLEK, DRD5, PIK3C2B, TP63, STK17A, PRKCB, BTK, LOC425462, RASGRP3, COL1A2, SH2B2, JAK3, SYK
GO:0042108~positive regulation of cytokine biosynthetic process	3	0.0471679	TLR7, CD28, SYK
GO:0006814~sodium ion transport	4	0.0525573	SLC13A5, SLC13A2, SLC10A2, SCNN1A
GO:0043589~skin morphogenesis	2	0.0544168	COL1A2, TP63
GO:0043631~RNA polyadenylation	2	0.0544168	ZC3H3, PAPOLA
GO:0002697~regulation of immune effector process	3	0.0565659	TLR7, CD28, SYK
GO:0045619~regulation of lymphocyte differentiation	3	0.0565659	IKZF1, CTLA4, SYK
GO:0050793~regulation of developmental process	9	0.0571361	TNFSF11, IKZF1, LMO2, LIMK1, CTLA4, LEF1, TP63, CD28, SYK
GO:0042102~positive regulation of T cell proliferation	3	0.0614896	IL18, CD28, SYK
GO:0001819~positive regulation of cytokine production	3	0.0614896	GATA3, IL18, TLR7
GO:0050789~regulation of biological process	51	0.0618854	LMO2, IL18, MMP9, SPI1, TP63, PAX5, TLR7, BTK, CXCR4, GATA3, SYK, GPR174, LIMK1, PIK3C2B, LEF1, ARHGAP24, PRKCB, ARHGAP25, HHEX, LOC425462, COL1A2, HSPB1, UBB, ZC3H3, ORAI1, RHPN1, RHPN2, DRD5, STK17A, MYBL1, APBB1IP, RASGRP3, TFEC, CD4, SH2B2, TRAF5, CD28, NFATC1, PLEK, IKZF1, TLR15, CTLA4, USF1, MEF2D, HOXB4, TNFSF11, JAK3, PBX3, SH3BP1, NFIC, MS4A15
GO:0045637~regulation of myeloid cell differentiation	3	0.0665538	TNFSF11, IKZF1, LMO2
GO:0042129~regulation of T cell proliferation	3	0.0717516	IL18, CD28, SYK
GO:0002763~positive regulation of myeloid leukocyte differentiation	2	0.0718949	TNFSF11, IKZF1
GO:0001501~skeletal system development	6	0.0726944	TNFSF11, LGALS3, MMP9, COL1A2, TP63, ATP6V0A4
GO:0070665~positive regulation of leukocyte proliferation	3	0.0770766	IL18, CD28, SYK
GO:0050671~positive regulation of lymphocyte proliferation	3	0.0770766	IL18, CD28, SYK
GO:0032946~positive regulation of mononuclear cell proliferation	3	0.0770766	IL18, CD28, SYK
GO:0007229~integrin-mediated signaling pathway	3	0.0770766	PLEK, ADAM33, ITGA4
GO:0006486~protein amino acid glycosylation	4	0.0773619	FUT7, B3GALT5, B3GNT7, CD4
GO:0070085~glycosylation	4	0.0773619	FUT7, B3GALT5, B3GNT7, CD4
GO:0043413~biopolymer glycosylation	4	0.0773619	FUT7, B3GALT5, B3GNT7, CD4
GO:0009628~response to abiotic stimulus	5	0.0871876	TRPM8, HSPB1, FANCG, HVCN1, USF1
GO:0006810~transport	27	0.090894	ZC3H3, ORAI1, SLC13A5, GLRA3, KCNA3, HVCN1, LOC420606, SLC24A4, NECAP2, KCNE2, STX11, SCNN1A, SYK, TCIRG1, TRPM8, PLEK, STXBP1, SLC10A2, ABCG1, SLC7A11, PRKCB, P2RX5, SLC6A9, SLC13A2, SLC5A9, HBG2, ATP6V0A4
GO:0070663~regulation of leukocyte proliferation	3	0.0937511	IL18, CD28, SYK
GO:0050670~regulation of lymphocyte proliferation	3	0.0937511	IL18, CD28, SYK
GO:0032944~regulation of mononuclear cell proliferation	3	0.0937511	IL18, CD28, SYK
GO:0045595~regulation of cell differentiation	7	0.0941018	TNFSF11, IKZF1, LMO2, LIMK1, CTLA4, TP63, SYK
GO:0051234~establishment of localization	27	0.0948304	ZC3H3, ORAI1, SLC13A5, GLRA3, KCNA3, HVCN1, LOC420606, SLC24A4, NECAP2, KCNE2, STX11, SCNN1A, SYK, TCIRG1, TRPM8, PLEK, STXBP1, SLC10A2, ABCG1, SLC7A11, PRKCB, P2RX5, SLC6A9, SLC13A2, SLC5A9, HBG2, ATP6V0A4
GO:0080134~regulation of response to stress	4	0.0950267	PLEK, TLR7, CD28, SYK
GO:0000122~negative regulation of transcription from RNA polymerase II promoter	4	0.0950267	IKZF1, LEF1, PAX5, TP63
GO:0009101~glycoprotein biosynthetic process	4	0.0987431	FUT7, B3GALT5, B3GNT7, CD4
CT-S1
none
CT-S2
GO:0042108~positive regulation of cytokine biosynthetic process	2	0.0405555	TLR7, SYK
GO:0002697~regulation of immune effector process	2	0.0447345	TLR7, SYK
GO:0042035~regulation of cytokine biosynthetic process	2	0.0592281	TLR7, SYK
GO:0050896~response to stimulus	5	0.0598611	CD1B, FANCG, HVCN1, TLR7, SYK
GO:0015837~amine transport	2	0.0674182	SLC6A9, SYK
GO:0006810~transport	6	0.0712263	SLC6A9, CD36, NECAP2, HVCN1, ABCG1, SYK
GO:0051234~establishment of localization	6	0.0724184	SLC6A9, CD36, NECAP2, HVCN1, ABCG1, SYK
GO:0046942~carboxylic acid transport	2	0.0755421	SLC6A9, CD36
GO:0015849~organic acid transport	2	0.0755421	SLC6A9, CD36
GO:0006897~endocytosis	2	0.0775627	CD36, NECAP2
GO:0010324~membrane invagination	2	0.0775627	CD36, NECAP2
GO:0050776~regulation of immune response	2	0.0955651	TLR7, SYK
S-P1
GO:0019538~protein metabolic process	10	0.00708006	IGF1R, FGFR3, STK31, RPL6, KEL, LOC776100, UBC, RPL27A, RPL27, ADAMTS1, UBB, LOC772115, DPP4
GO:0043170~macromolecule metabolic process	12	0.0145963	STK31, FGFR3, KEL, RPL27A, RPL27, IGF1R, PAPOLA, RPL6, LOC776100, UBC, ADAMTS1, UBB, NR2F2, LOC772115, DPP4
GO:0048731~system development	6	0.0333245	XDH, IGF1R, COL1A2, GJA1, NRXN1, NR2F2
GO:0048856~anatomical structure development	6	0.0440552	XDH, IGF1R, COL1A2, GJA1, NRXN1, NR2F2
GO:0007167~enzyme linked receptor protein signaling pathway	3	0.0583259	IGF1R, FGFR3, COL1A2
GO:0009987~cellular process	16	0.05936	SLC8A3, STK31, FGFR3, NDUFB8, RPL27A, GJA1, RPL27, NRXN1, IGF1R, PAPOLA, RPL6, LOC776100, UBC, COL1A2, UBB, NR2F2, LOC772115, TUBA1C, DPP4
GO:0030879~mammary gland development	2	0.0685643	XDH, IGF1R
GO:0048513~organ development	5	0.0693338	XDH, IGF1R, COL1A2, GJA1, NR2F2
GO:0044267~cellular protein metabolic process	7	0.0703891	IGF1R, FGFR3, STK31, RPL6, UBC, RPL27A, RPL27, UBB, LOC772115
GO:0008152~metabolic process	14	0.0722327	XDH, FGFR3, STK31, NDUFB8, KEL, RPL27A, RPL27, IGF1R, PAPOLA, RPL6, LOC776100, UBC, ADAMTS1, UBB, NR2F2, LOC772115, DPP4
GO:0007275~multicellular organismal development	6	0.0849575	XDH, IGF1R, COL1A2, GJA1, NRXN1, NR2F2
GO:0007154~cell communication	3	0.089236	SLC8A3, GJA1, NRXN1
GO:0044238~primary metabolic process	12	0.091982	STK31, FGFR3, KEL, RPL27A, RPL27, IGF1R, PAPOLA, RPL6, LOC776100, UBC, ADAMTS1, UBB, NR2F2, LOC772115, DPP4
GO:0006412~translation	3	0.0955526	RPL6, RPL27A, RPL27, LOC772115
S-P2
GO:0006412~translation	6	0.000750301	RPL6, RPLP1, RPL27A, MRPS5, RPL37A, MRPS6, LOC772115
GO:0010467~gene expression	10	0.00136426	PAPOLA, DKC1, RPL6, RPLP1, RPL27A, MRPS5, RPL37A, MRPS6, NFIC, USF1, LOC772115
GO:0044249~cellular biosynthetic process	11	0.00556686	TCIRG1, PAPOLA, RPL6, RPLP1, RPL27A, MRPS5, RPL37A, MRPS6, PSAT1, NFIC, USF1, LOC772115
GO:0034645~cellular macromolecule biosynthetic process	9	0.00610845	PAPOLA, RPL6, RPLP1, RPL27A, MRPS5, RPL37A, MRPS6, NFIC, USF1, LOC772115
GO:0009059~macromolecule biosynthetic process	9	0.00643518	PAPOLA, RPL6, RPLP1, RPL27A, MRPS5, RPL37A, MRPS6, NFIC, USF1, LOC772115
GO:0009058~biosynthetic process	11	0.00800728	TCIRG1, PAPOLA, RPL6, RPLP1, RPL27A, MRPS5, RPL37A, MRPS6, PSAT1, NFIC, USF1, LOC772115
GO:0009987~cellular process	23	0.0120751	TCIRG1, SLC22A16, NDUFB8, SDK2, RPL27A, GJA1, MRPS5, MRPS6, NRXN1, USF1, NTRK3, LOC772362, PAPOLA, APOA1, CLGN, DKC1, RPL6, DLL4, SEMA3E, RPLP1, RPL37A, PSAT1, NFIC, LOC772115, TUBA1C
GO:0044237~cellular metabolic process	16	0.032806	TCIRG1, NDUFB8, RPL27A, MRPS5, MRPS6, USF1, NTRK3, PAPOLA, APOA1, CLGN, DKC1, RPL6, RPLP1, RPL37A, NFIC, PSAT1, LOC772115
GO:0007154~cell communication	4	0.0337124	DLL4, GJA1, NRXN1, USF1
GO:0044260~cellular macromolecule metabolic process	13	0.0363794	NTRK3, PAPOLA, CLGN, APOA1, DKC1, RPL6, RPLP1, RPL27A, MRPS5, RPL37A, MRPS6, NFIC, USF1, LOC772115
S-S1
none
S-S2
GO:0048731~system development	10	0.00137623	IGF1R, PDLIM3, COL1A2, GJA1, MGP, PCDH15, NRXN1, CACNB4, EPHB3, NR2F2
GO:0048856~anatomical structure development	10	0.00232562	IGF1R, PDLIM3, COL1A2, GJA1, MGP, PCDH15, NRXN1, CACNB4, EPHB3, NR2F2
GO:0007275~multicellular organismal development	10	0.00804906	IGF1R, PDLIM3, COL1A2, GJA1, MGP, PCDH15, NRXN1, CACNB4, EPHB3, NR2F2
GO:0048513~organ development	8	0.00864664	IGF1R, PDLIM3, COL1A2, GJA1, MGP, PCDH15, CACNB4, NR2F2
GO:0032502~developmental process	10	0.0131119	IGF1R, PDLIM3, COL1A2, GJA1, MGP, PCDH15, NRXN1, CACNB4, EPHB3, NR2F2
GO:0016043~cellular component organization	8	0.0179031	IGF1R, PDLIM3, COL1A2, PCDH15, NRXN1, CACNB4, EPHB3, TUBA1C
GO:0009987~cellular process	24	0.0182682	TCIRG1, NDUFB8, PDLIM3, RPL27A, GJA1, MGP, RHD, PCDH15, CACNB4, NRXN1, EPHB3, USF1, TRIB2, LOC425607, IGF1R, SLC16A2, PAPOLA, APOA1, RPLP1, COL1A2, RPS13, UBB, NR2F2, TUBA1C
GO:0009888~tissue development	5	0.0186537	COL1A2, MGP, PCDH15, CACNB4, NR2F2
GO:0043062~extracellular structure organization	3	0.0259421	COL1A2, NRXN1, CACNB4
GO:0032501~multicellular organismal process	10	0.0311962	IGF1R, PDLIM3, COL1A2, GJA1, MGP, PCDH15, NRXN1, CACNB4, EPHB3, NR2F2
GO:0007399~nervous system development	5	0.0368714	IGF1R, PCDH15, NRXN1, EPHB3, NR2F2
GO:0007154~cell communication	4	0.0405332	GJA1, NRXN1, CACNB4, USF1
GO:0007628~adult walking behavior	2	0.0570276	PCDH15, CACNB4
GO:0022607~cellular component assembly	4	0.0574914	IGF1R, PCDH15, NRXN1, TUBA1C
GO:0007267~cell-cell signaling	3	0.0700756	GJA1, NRXN1, CACNB4
GO:0050808~synapse organization	2	0.0739337	NRXN1, CACNB4
GO:0007015~actin filament organization	2	0.0781142	PDLIM3, PCDH15
GO:0003008~system process	4	0.0789747	COL1A2, PCDH15, NRXN1, CACNB4
GO:0044085~cellular component biogenesis	4	0.0823007	IGF1R, PCDH15, NRXN1, TUBA1C
GO:0034645~cellular macromolecule biosynthetic process	7	0.0856202	LOC425607, PAPOLA, RPLP1, RPL27A, RPS13, NR2F2, USF1
GO:0009059~macromolecule biosynthetic process	7	0.0884634	LOC425607, PAPOLA, RPLP1, RPL27A, RPS13, NR2F2, USF1
GO:0009653~anatomical structure morphogenesis	5	0.0903619	IGF1R, COL1A2, PCDH15, EPHB3, NR2F2
GO:0009058~biosynthetic process	9	0.0908858	TCIRG1, LOC425607, PAPOLA, DIO3, RPLP1, RPL27A, RPS13, NR2F2, USF1
LI-P1
GO:0055085~transmembrane transport	5	0.0140761	SLC26A3, SLC9A3, CACNA1G, SLC22A4, SLC13A2
GO:0006811~ion transport	5	0.0244186	SLC26A3, SLC9A3, CACNA1G, SLC22A4, SLC13A2
GO:0006812~cation transport	4	0.0394256	SLC9A3, CACNA1G, SLC22A4, SLC13A2
LI-P2
GO:0006812~cation transport	3	0.00929728	CACNA1G, SLC13A2, SFXN1
GO:0055085~transmembrane transport	3	0.0145724	CACNA1G, SLC13A2, SFXN1
GO:0006811~ion transport	3	0.0200226	CACNA1G, SLC13A2, SFXN1
LI-S1
none
LI-S2
none

## Sheet: Arkusz2
Term
CT-P1
GO:0009987~cellular process
GO:0034645~cellular macromolecule biosynthetic process
GO:0009059~macromolecule biosynthetic process
GO:0006412~translation
GO:0010467~gene expression
GO:0032446~protein modification by small protein conjugation
GO:0044249~cellular biosynthetic process
GO:0070647~protein modification by small protein conjugation or removal
GO:0009058~biosynthetic process
GO:0044260~cellular macromolecule metabolic process
GO:0043632~modification-dependent macromolecule catabolic process
GO:0019941~modification-dependent protein catabolic process
GO:0044267~cellular protein metabolic process
GO:0007264~small GTPase mediated signal transduction
GO:0044237~cellular metabolic process
GO:0006357~regulation of transcription from RNA polymerase II promoter
GO:0051603~proteolysis involved in cellular protein catabolic process
CT-P2
GO:0002376~immune system process
GO:0006955~immune response
GO:0050865~regulation of cell activation
GO:0002682~regulation of immune system process
GO:0050863~regulation of T cell activation
GO:0050867~positive regulation of cell activation
GO:0051239~regulation of multicellular organismal process
GO:0051249~regulation of lymphocyte activation
GO:0002694~regulation of leukocyte activation
GO:0050896~response to stimulus
GO:0002521~leukocyte differentiation
GO:0050870~positive regulation of T cell activation
GO:0001775~cell activation
GO:0051251~positive regulation of lymphocyte activation
GO:0002696~positive regulation of leukocyte activation
GO:0030097~hemopoiesis
GO:0046649~lymphocyte activation
GO:0007165~signal transduction
GO:0030098~lymphocyte differentiation
GO:0006812~cation transport
GO:0042110~T cell activation
GO:0015672~monovalent inorganic cation transport
GO:0030154~cell differentiation
GO:0048534~hemopoietic or lymphoid organ development
GO:0045321~leukocyte activation
GO:0048522~positive regulation of cellular process
GO:0001817~regulation of cytokine production
GO:0048518~positive regulation of biological process
GO:0002520~immune system development
GO:0042035~regulation of cytokine biosynthetic process
GO:0048869~cellular developmental process
GO:0030217~T cell differentiation
GO:0045058~T cell selection
GO:0010557~positive regulation of macromolecule biosynthetic process
GO:0046635~positive regulation of alpha-beta T cell activation
GO:0048731~system development
GO:0048856~anatomical structure development
GO:0002684~positive regulation of immune system process
GO:0006811~ion transport
GO:0007275~multicellular organismal development
GO:0031328~positive regulation of cellular biosynthetic process
GO:0009891~positive regulation of biosynthetic process
GO:0034645~cellular macromolecule biosynthetic process
GO:0010604~positive regulation of macromolecule metabolic process
GO:0009059~macromolecule biosynthetic process
GO:0032501~multicellular organismal process
GO:0030001~metal ion transport
GO:0031325~positive regulation of cellular metabolic process
GO:0032502~developmental process
GO:0046634~regulation of alpha-beta T cell activation
GO:0048485~sympathetic nervous system development
GO:0007154~cell communication
GO:0009893~positive regulation of metabolic process
GO:0045580~regulation of T cell differentiation
GO:0065007~biological regulation
GO:0007243~protein kinase cascade
GO:0050794~regulation of cellular process
GO:0007242~intracellular signaling cascade
GO:0042108~positive regulation of cytokine biosynthetic process
GO:0006814~sodium ion transport
GO:0043589~skin morphogenesis
GO:0043631~RNA polyadenylation
GO:0002697~regulation of immune effector process
GO:0045619~regulation of lymphocyte differentiation
GO:0050793~regulation of developmental process
GO:0042102~positive regulation of T cell proliferation
GO:0001819~positive regulation of cytokine production
GO:0050789~regulation of biological process
GO:0045637~regulation of myeloid cell differentiation
GO:0042129~regulation of T cell proliferation
GO:0002763~positive regulation of myeloid leukocyte differentiation
GO:0001501~skeletal system development
GO:0070665~positive regulation of leukocyte proliferation
GO:0050671~positive regulation of lymphocyte proliferation
GO:0032946~positive regulation of mononuclear cell proliferation
GO:0007229~integrin-mediated signaling pathway
GO:0006486~protein amino acid glycosylation
GO:0070085~glycosylation
GO:0043413~biopolymer glycosylation
GO:0009628~response to abiotic stimulus
GO:0006810~transport
GO:0070663~regulation of leukocyte proliferation
GO:0050670~regulation of lymphocyte proliferation
GO:0032944~regulation of mononuclear cell proliferation
GO:0045595~regulation of cell differentiation
GO:0051234~establishment of localization
GO:0080134~regulation of response to stress
GO:0000122~negative regulation of transcription from RNA polymerase II promoter
GO:0009101~glycoprotein biosynthetic process
CT-S1
none
CT-S2
GO:0042108~positive regulation of cytokine biosynthetic process
GO:0002697~regulation of immune effector process
GO:0042035~regulation of cytokine biosynthetic process
GO:0050896~response to stimulus
GO:0015837~amine transport
GO:0006810~transport
GO:0051234~establishment of localization
GO:0046942~carboxylic acid transport
GO:0015849~organic acid transport
GO:0006897~endocytosis
GO:0010324~membrane invagination
GO:0050776~regulation of immune response
S-P1
GO:0019538~protein metabolic process
GO:0043170~macromolecule metabolic process
GO:0048731~system development
GO:0048856~anatomical structure development
GO:0007167~enzyme linked receptor protein signaling pathway
GO:0009987~cellular process
GO:0030879~mammary gland development
GO:0048513~organ development
GO:0044267~cellular protein metabolic process
GO:0008152~metabolic process
GO:0007275~multicellular organismal development
GO:0007154~cell communication
GO:0044238~primary metabolic process
GO:0006412~translation
S-P2
Term
GO:0006412~translation
GO:0010467~gene expression
GO:0044249~cellular biosynthetic process
GO:0034645~cellular macromolecule biosynthetic process
GO:0009059~macromolecule biosynthetic process
GO:0009058~biosynthetic process
GO:0009987~cellular process
GO:0044237~cellular metabolic process
GO:0007154~cell communication
GO:0044260~cellular macromolecule metabolic process
S-S1
none
S-S2
GO:0048731~system development
GO:0048856~anatomical structure development
GO:0007275~multicellular organismal development
GO:0048513~organ development
GO:0032502~developmental process
GO:0016043~cellular component organization
GO:0009987~cellular process
GO:0009888~tissue development
GO:0043062~extracellular structure organization
GO:0032501~multicellular organismal process
GO:0007399~nervous system development
GO:0007154~cell communication
GO:0007628~adult walking behavior
GO:0022607~cellular component assembly
GO:0007267~cell-cell signaling
GO:0050808~synapse organization
GO:0007015~actin filament organization
GO:0003008~system process
GO:0044085~cellular component biogenesis
GO:0034645~cellular macromolecule biosynthetic process
GO:0009059~macromolecule biosynthetic process
GO:0009653~anatomical structure morphogenesis
GO:0009058~biosynthetic process
LI-P1
Term
GO:0055085~transmembrane transport
GO:0006811~ion transport
GO:0006812~cation transport
LI-P2
Term
GO:0006812~cation transport
GO:0055085~transmembrane transport
GO:0006811~ion transport
LI-S1
none
LI-S2
none

## Sheet: Arkusz3
Term
CT-P1
GO:0009987	cellular process
GO:0034645	cellular macromolecule biosynthetic process
GO:0009059	macromolecule biosynthetic process
GO:0006412	translation
GO:0010467	gene expression
GO:0032446	protein modification by small protein conjugation
GO:0044249	cellular biosynthetic process
GO:0070647	protein modification by small protein conjugation or removal
GO:0009058	biosynthetic process
GO:0044260	cellular macromolecule metabolic process
GO:0043632	modification-dependent macromolecule catabolic process
GO:0019941	modification-dependent protein catabolic process
GO:0044267	cellular protein metabolic process
GO:0007264	small GTPase mediated signal transduction
GO:0044237	cellular metabolic process
GO:0006357	regulation of transcription from RNA polymerase II promoter
GO:0051603	proteolysis involved in cellular protein catabolic process
CT-P2
GO:0002376	immune system process
GO:0006955	immune response
GO:0050865	regulation of cell activation
GO:0002682	regulation of immune system process
GO:0050863	regulation of T cell activation
GO:0050867	positive regulation of cell activation
GO:0051239	regulation of multicellular organismal process
GO:0051249	regulation of lymphocyte activation
GO:0002694	regulation of leukocyte activation
GO:0050896	response to stimulus
GO:0002521	leukocyte differentiation
GO:0050870	positive regulation of T cell activation
GO:0001775	cell activation
GO:0051251	positive regulation of lymphocyte activation
GO:0002696	positive regulation of leukocyte activation
GO:0030097	hemopoiesis
GO:0046649	lymphocyte activation
GO:0007165	signal transduction
GO:0030098	lymphocyte differentiation
GO:0006812	cation transport
GO:0042110	T cell activation
GO:0015672	monovalent inorganic cation transport
GO:0030154	cell differentiation
GO:0048534	hemopoietic or lymphoid organ development
GO:0045321	leukocyte activation
GO:0048522	positive regulation of cellular process
GO:0001817	regulation of cytokine production
GO:0048518	positive regulation of biological process
GO:0002520	immune system development
GO:0042035	regulation of cytokine biosynthetic process
GO:0048869	cellular developmental process
GO:0030217	T cell differentiation
GO:0045058	T cell selection
GO:0010557	positive regulation of macromolecule biosynthetic process
GO:0046635	positive regulation of alpha-beta T cell activation
GO:0048731	system development
GO:0048856	anatomical structure development
GO:0002684	positive regulation of immune system process
GO:0006811	ion transport
GO:0007275	multicellular organismal development
GO:0031328	positive regulation of cellular biosynthetic process
GO:0009891	positive regulation of biosynthetic process
GO:0034645	cellular macromolecule biosynthetic process
GO:0010604	positive regulation of macromolecule metabolic process
GO:0009059	macromolecule biosynthetic process
GO:0032501	multicellular organismal process
GO:0030001	metal ion transport
GO:0031325	positive regulation of cellular metabolic process
GO:0032502	developmental process
GO:0046634	regulation of alpha-beta T cell activation
GO:0048485	sympathetic nervous system development
GO:0007154	cell communication
GO:0009893	positive regulation of metabolic process
GO:0045580	regulation of T cell differentiation
GO:0065007	biological regulation
GO:0007243	protein kinase cascade
GO:0050794	regulation of cellular process
GO:0007242	intracellular signaling cascade
GO:0042108	positive regulation of cytokine biosynthetic process
GO:0006814	sodium ion transport
GO:0043589	skin morphogenesis
GO:0043631	RNA polyadenylation
GO:0002697	regulation of immune effector process
GO:0045619	regulation of lymphocyte differentiation
GO:0050793	regulation of developmental process
GO:0042102	positive regulation of T cell proliferation
GO:0001819	positive regulation of cytokine production
GO:0050789	regulation of biological process
GO:0045637	regulation of myeloid cell differentiation
GO:0042129	regulation of T cell proliferation
GO:0002763	positive regulation of myeloid leukocyte differentiation
GO:0001501	skeletal system development
GO:0070665	positive regulation of leukocyte proliferation
GO:0050671	positive regulation of lymphocyte proliferation
GO:0032946	positive regulation of mononuclear cell proliferation
GO:0007229	integrin-mediated signaling pathway
GO:0006486	protein amino acid glycosylation
GO:0070085	glycosylation
GO:0043413	biopolymer glycosylation
GO:0009628	response to abiotic stimulus
GO:0006810	transport
GO:0070663	regulation of leukocyte proliferation
GO:0050670	regulation of lymphocyte proliferation
GO:0032944	regulation of mononuclear cell proliferation
GO:0045595	regulation of cell differentiation
GO:0051234	establishment of localization
GO:0080134	regulation of response to stress
GO:0000122	negative regulation of transcription from RNA polymerase II promoter
GO:0009101	glycoprotein biosynthetic process
CT-S1
none
CT-S2
GO:0042108	positive regulation of cytokine biosynthetic process
GO:0002697	regulation of immune effector process
GO:0042035	regulation of cytokine biosynthetic process
GO:0050896	response to stimulus
GO:0015837	amine transport
GO:0006810	transport
GO:0051234	establishment of localization
GO:0046942	carboxylic acid transport
GO:0015849	organic acid transport
GO:0006897	endocytosis
GO:0010324	membrane invagination
GO:0050776	regulation of immune response
S-P1
GO:0019538	protein metabolic process
GO:0043170	macromolecule metabolic process
GO:0048731	system development
GO:0048856	anatomical structure development
GO:0007167	enzyme linked receptor protein signaling pathway
GO:0009987	cellular process
GO:0030879	mammary gland development
GO:0048513	organ development
GO:0044267	cellular protein metabolic process
GO:0008152	metabolic process
GO:0007275	multicellular organismal development
GO:0007154	cell communication
GO:0044238	primary metabolic process
GO:0006412	translation
S-P2
Term
GO:0006412	translation
GO:0010467	gene expression
GO:0044249	cellular biosynthetic process
GO:0034645	cellular macromolecule biosynthetic process
GO:0009059	macromolecule biosynthetic process
GO:0009058	biosynthetic process
GO:0009987	cellular process
GO:0044237	cellular metabolic process
GO:0007154	cell communication
GO:0044260	cellular macromolecule metabolic process
S-S1
none
S-S2
GO:0048731	system development
GO:0048856	anatomical structure development
GO:0007275	multicellular organismal development
GO:0048513	organ development
GO:0032502	developmental process
GO:0016043	cellular component organization
GO:0009987	cellular process
GO:0009888	tissue development
GO:0043062	extracellular structure organization
GO:0032501	multicellular organismal process
GO:0007399	nervous system development
GO:0007154	cell communication
GO:0007628	adult walking behavior
GO:0022607	cellular component assembly
GO:0007267	cell-cell signaling
GO:0050808	synapse organization
GO:0007015	actin filament organization
GO:0003008	system process
GO:0044085	cellular component biogenesis
GO:0034645	cellular macromolecule biosynthetic process
GO:0009059	macromolecule biosynthetic process
GO:0009653	anatomical structure morphogenesis
GO:0009058	biosynthetic process
LI-P1
Term
GO:0055085	transmembrane transport
GO:0006811	ion transport
GO:0006812	cation transport
LI-P2
Term
GO:0006812	cation transport
GO:0055085	transmembrane transport
GO:0006811	ion transport
LI-S1
none
LI-S2
none
